# Supplementary material for: Relevance of reporting leprosy related disability at the completion of multi drug therapy: A 5-year retrospective analysis of disability in persons affected by leprosy at ALERT Hospital Ethiopia
Source: PLoS Negl Trop Dis. 2024 Dec 13;18(12):e0012720. doi: 10.1371/journal.pntd.0012720 (PMC11676867; doi:10.1371/journal.pntd.0012720)
Supplement: S1 Data — (XLS) [file pntd.0012720.s001.xls]

## Sheet: Data Collected 
SubmissionDate	serial_number	sex	age	region	yod	smear_result	catagory	bacteriologic_index	Int_eye_Lt	Int_eye_Rt	Int_hand_Lt	Int_hand_Rt	Int_feet_Lt	Int_feet_Rt	Int_disablity_grade	total_number_household_contact_atdiagnosis	total_number_household_evaluated_atdisgnosis	Number_hosholdcontact_diagnosed_with_leprosy	duration_treatment	completed_treatment	defaulter	transfer_out	relapse	disability_grade_at_completion	comp_eye_Lt	general_comp_eye_Lt	comp_eye_Rt	general_comp_eye_Rt	comp_hand_Lt	general_comp_hand_Lt	comp_hand_Rt	general_comp_hand_Rt	comp_feet_Lt	general_comp_feet_Lt	comp_feet_Rt	general_comp_feet_Rt	Overall_cond_completion	steroid_use	reason_for_steroid	duration_steroid_use	number_housesholdcontact_evaluated_at_comp	Number_hosholdcontact_diagnosed_with_leprosy_comp	followup	meta-instanceID	KEY	SubmitterID	SubmitterName	AttachmentsPresent	AttachmentsExpected
2022-07-06T16:14:13.838Z	310	0	25	5	4	0	1	2	0	0	0	0	0	0	0				12	1				0												1	1	0					0	uuid:fbd108ef-b546-4a97-a2d6-d37154558029	uuid:fbd108ef-b546-4a97-a2d6-d37154558029	2017	Thomas_ALERT	1	1
2022-07-06T16:13:26.655Z	309	0	30	1	4	1	1		0	0	1	0	2	0	2				6	1				2												1	1	0					0	uuid:a595e810-be72-4911-82d6-a94ae8440c52	uuid:a595e810-be72-4911-82d6-a94ae8440c52	2017	Thomas_ALERT	1	1
2022-07-06T16:12:26.982Z	308	1	30	1	3	0	1	3	0	0	0	0	1	1	2				12	1					1											0	0	0					0	uuid:e0cf4fa5-2956-4670-b06d-019ef1de2f91	uuid:e0cf4fa5-2956-4670-b06d-019ef1de2f91	2017	Thomas_ALERT	1	1
2022-07-06T16:11:04.365Z	307	0	24	1	3	0	1	3	0	0	0	0	0	0	0				12	1				0												1	1	0					0	uuid:d19828ce-408c-43f7-a776-2cd91143da65	uuid:d19828ce-408c-43f7-a776-2cd91143da65	2017	Thomas_ALERT	1	1
2022-07-06T16:10:08.341Z	306	0	35	5	3	0	1	2	0	0	0	0	1	1	1				12	1																0	2	0					0	uuid:ac4c0503-3d34-491d-8d50-383eecd2d592	uuid:ac4c0503-3d34-491d-8d50-383eecd2d592	2017	Thomas_ALERT	1	1
2022-07-06T16:09:16.407Z	305	0	27	1	3	0	1	5	0	0	1	0	1	1	1				12	1				0												0	0	0					0	uuid:a4395004-a9e7-4ae9-8915-c26dfb7bc710	uuid:a4395004-a9e7-4ae9-8915-c26dfb7bc710	2017	Thomas_ALERT	1	1
2022-07-06T16:08:08.708Z	304	1	50	4	3	1	0		0	0	0	0	1	1	1				12	1				1												1	1	0					0	uuid:cb5c65c8-739f-4122-8310-165dbbba0201	uuid:cb5c65c8-739f-4122-8310-165dbbba0201	2017	Thomas_ALERT	1	1
2022-07-06T08:07:52.705Z	303	0	42	1	3	0	1	3	0	0	0	0	0	0	0										0	1	0	1	0	1	0	1	0	1	0	1	1	0					0	uuid:9d24e5b4-40c8-4bcb-87c6-d0feac2a808c	uuid:9d24e5b4-40c8-4bcb-87c6-d0feac2a808c	2017	Thomas_ALERT	1	1
2022-07-06T08:06:42.019Z	302	1	23	1	3	0	1		0	0	0	0	1	1	1				24	1				1												0	0	0					0	uuid:00314d51-150c-45b8-acc2-b536b3b58a26	uuid:00314d51-150c-45b8-acc2-b536b3b58a26	2017	Thomas_ALERT	1	1
2022-07-06T08:05:14.432Z	301	1	38	1	3	0	1		0	0	1	1	0	0	2									0	0	1	0	1	0	0	0	0	0	1	0	1	1	0					0	uuid:80554bbc-ec31-4713-a91e-5a8507feaa86	uuid:80554bbc-ec31-4713-a91e-5a8507feaa86	2017	Thomas_ALERT	1	1
2022-07-06T08:03:33.225Z	300	0	40	5	3		1		0	0	0	0	0	1	1				12	1				1	0	1	0	1	0	1	0	1	0	1	1	1	1	0					0	uuid:33d1b187-5941-4e33-9c93-28652424667d	uuid:33d1b187-5941-4e33-9c93-28652424667d	2017	Thomas_ALERT	1	1
2022-07-06T07:54:43.599Z	299	0	21	1	3	1	1																															0					0	uuid:e0519b89-af4e-43a0-b088-894c1acefcd8	uuid:e0519b89-af4e-43a0-b088-894c1acefcd8	2017	Thomas_ALERT	1	1
2022-07-06T07:54:04.585Z	298	1	63	1	3	0	1	3																														0					0	uuid:3b627bcc-9eff-4c58-ba7d-a205c7252b19	uuid:3b627bcc-9eff-4c58-ba7d-a205c7252b19	2017	Thomas_ALERT	1	1
2022-07-06T07:53:11.353Z	297	0	32	1	3	0	1	2																														0					0	uuid:f96b51ab-f1f7-467f-b93a-7f7d7bc6acee	uuid:f96b51ab-f1f7-467f-b93a-7f7d7bc6acee	2017	Thomas_ALERT	1	1
2022-07-06T07:52:16.832Z	296	0	27	1	3	1	1																															1	1	6			1	uuid:ead8a0d1-8b4c-4405-a98c-3558f0f36ce4	uuid:ead8a0d1-8b4c-4405-a98c-3558f0f36ce4	2017	Thomas_ALERT	1	1
2022-07-06T07:51:27.274Z	295	0	31	1	3	1	1																															1	0	6			1	uuid:2cd91fa7-59eb-4f4f-9aa6-a4077846c47b	uuid:2cd91fa7-59eb-4f4f-9aa6-a4077846c47b	2017	Thomas_ALERT	1	1
2022-07-06T07:50:00.440Z	294	0	23	1	1	0	1	1																														0					0	uuid:4601d731-6f62-40c7-8a8a-b6cf901bee69	uuid:4601d731-6f62-40c7-8a8a-b6cf901bee69	2017	Thomas_ALERT	1	1
2022-07-06T07:45:25.465Z	293	1	27	1	6	1	1		0	0	2	1	1	1	2				12	1					0	1	0	1	1	1	1	1	1	1	1	1	1	1	0	13			1	uuid:5f006c29-0839-4693-baca-a3adf16a53ef	uuid:5f006c29-0839-4693-baca-a3adf16a53ef	2017	Thomas_ALERT	1	1
2022-07-06T07:43:57.034Z	292	0	25	1	6	1	1		0	0	0	1	1	1	1				13	1					0	1	0	1	0	1	0	1	1	1	1	1	1	0					0	uuid:8e2a0690-37a3-47ff-be0b-603038911829	uuid:8e2a0690-37a3-47ff-be0b-603038911829	2017	Thomas_ALERT	1	1
2022-07-06T07:42:26.818Z	291	0	33	1	6	0	1	5	0	0	0	0	2	1	2	4			12	1					0	1	0	1	0	1	0	1	2	1	1	1	1	1	0	1			1	uuid:2ffe865b-04c5-4d0a-8be3-a52da215ade7	uuid:2ffe865b-04c5-4d0a-8be3-a52da215ade7	2017	Thomas_ALERT	1	1
2022-07-06T07:40:16.428Z	290	1	18	1	5	0	1	5	0	0	0	0	0	0	0	4			12	1					0	1	0	1	0	1	0	1	0	1	0	1	1	0					0	uuid:6eac27a3-0406-410c-a607-f42c207b0903	uuid:6eac27a3-0406-410c-a607-f42c207b0903	2017	Thomas_ALERT	1	1
2022-07-06T07:37:27.752Z	289	0	23	1	5	1	0		0	0	0	0	0	0	0				12	1					0	1	0	1	0	1	0	1	0	1	0	1	1	0					0	uuid:2fa8d304-6f4e-4764-be44-10dcf2df22b6	uuid:2fa8d304-6f4e-4764-be44-10dcf2df22b6	2017	Thomas_ALERT	1	1
2022-07-06T07:35:54.215Z	288	1	30	1	5	0	1	4	0	0	0	0	0	0	0				12	1					0	1	0	1	0	1	0	1	0	1	0	1	1	1	1	8			1	uuid:d9c049fc-3ef6-4a12-8645-6bcaabbe1966	uuid:d9c049fc-3ef6-4a12-8645-6bcaabbe1966	2017	Thomas_ALERT	1	1
2022-07-06T07:34:02.733Z	287	1	13	1	5	1	1		0	0	0	0	0	0	0				7	0					0	1	0	1	0	1	0	1	0	1	0	1	0	0					0	uuid:eb2aaea7-197d-4466-86d4-5a586a315a34	uuid:eb2aaea7-197d-4466-86d4-5a586a315a34	2017	Thomas_ALERT	1	1
2022-07-06T07:31:50.282Z	286	1	37	1	5	1	1		0	0	0	0	1	1	1				12	1					0	1	0	1	0	1	0	1	1	1	1	0	0	0					0	uuid:747c597b-3a0e-46a4-bfcf-5c5dfc68c1ed	uuid:747c597b-3a0e-46a4-bfcf-5c5dfc68c1ed	2017	Thomas_ALERT	1	1
2022-07-06T07:29:03.151Z	285	0	23	1	5	0	1	3	0	0	0	0	1	1	1				12	1					0	1	0	1	0	1	0	1	1	1	1	1	1	0					0	uuid:62b44f68-26fa-49f6-a23f-0372469ae8d0	uuid:62b44f68-26fa-49f6-a23f-0372469ae8d0	2017	Thomas_ALERT	1	1
2022-07-06T07:26:32.126Z	284	1	30	1	5	0	1	4	0	0	0	0	0	0	0				12	1					0	1	0	1	0	1	0	1	0	1	0	1	0	0					0	uuid:e271566b-c88d-4a50-879b-41516f97103a	uuid:e271566b-c88d-4a50-879b-41516f97103a	2017	Thomas_ALERT	1	1
2022-07-06T07:23:31.596Z	283	0	26	1	5	0	1	3	0	0	0	0	1	0	1				12	1					0	1	0	1	0	1	0	1	1	1	0	1	1	1	1	3			1	uuid:8c1c7182-9bea-4b45-a482-3e728ee393e9	uuid:8c1c7182-9bea-4b45-a482-3e728ee393e9	2017	Thomas_ALERT	1	1
2022-07-06T07:21:33.389Z	282	0	26	1	5	0	1	1	0	0	1	1	0	0	1				13	1					0	1	0	1	0	0	0	0	0	0	0	0	0	0					0	uuid:01aa4c3f-2526-4cc9-998c-c713b64866d9	uuid:01aa4c3f-2526-4cc9-998c-c713b64866d9	2017	Thomas_ALERT	1	1
2022-07-06T07:17:03.652Z	281	1	45	1	5	0	1	4	0	0	0	0	1	1	1				13	1					0	1	0	1	0	1	0	1	0	0	0	0	0	0					0	uuid:f78e693f-b250-4d6b-86ee-bbb414546052	uuid:f78e693f-b250-4d6b-86ee-bbb414546052	2017	Thomas_ALERT	1	1
2022-07-02T09:15:15.286Z	280	0	42	5	5	1	1		0	0	0	1	1	1	1				12																			0					0	uuid:31335b9d-ac5f-4f29-870d-f48ccdcaf671	uuid:31335b9d-ac5f-4f29-870d-f48ccdcaf671	2017	Thomas_ALERT	1	1
2022-07-02T09:14:26.302Z	279	0	20	5	5	1	1		0	0	2	2	1	1	2				12																			0					0	uuid:b7590f66-fbf5-4336-8565-e15ef1efc5f4	uuid:b7590f66-fbf5-4336-8565-e15ef1efc5f4	2017	Thomas_ALERT	1	1
2022-07-02T09:13:30.651Z	278	1	22	1	5	0	1	1	0	0	0	0	0	0	0				13	1																		0					0	uuid:d8307e06-86c0-45ea-976b-8def46210e2f	uuid:d8307e06-86c0-45ea-976b-8def46210e2f	2017	Thomas_ALERT	1	1
2022-07-02T09:12:42.994Z	277	0	25	1	5	1	0		0	0	0	0	0	0	0				12																			0					0	uuid:cb6be9c5-3d01-41b8-82e7-7dca6a244c05	uuid:cb6be9c5-3d01-41b8-82e7-7dca6a244c05	2017	Thomas_ALERT	1	1
2022-07-02T09:12:01.632Z	276	0	31	1	5	1	1		1	0	1	0	1	1	1				13																			0					0	uuid:afef8449-c13a-49bc-9ad0-45193034baa8	uuid:afef8449-c13a-49bc-9ad0-45193034baa8	2017	Thomas_ALERT	1	1
2022-07-02T09:11:07.900Z	275	1	60	1	5	1	1		0	0	1	0	1	1	1				12																			0					0	uuid:e260c2ff-560d-46b4-91ee-dc6f7eefa0cb	uuid:e260c2ff-560d-46b4-91ee-dc6f7eefa0cb	2017	Thomas_ALERT	1	1
2022-07-02T09:10:21.905Z	274	0	35	1	5	0	1	5	0	0	0	1	1	1	1				12																			0					0	uuid:eaf90123-05cb-41c4-810d-7a23d356dc85	uuid:eaf90123-05cb-41c4-810d-7a23d356dc85	2017	Thomas_ALERT	1	1
2022-07-02T09:09:37.947Z	273	1	25	5	4	1	1		0	0	2	2	1	1	2				12																			1	0	4			0	uuid:0e085d07-50c8-4dc8-ac6c-fd6c6b41840a	uuid:0e085d07-50c8-4dc8-ac6c-fd6c6b41840a	2017	Thomas_ALERT	1	1
2022-07-02T09:08:48.226Z	272	0	30	5	4	1	1		0	0	1	1	1	1	1				14																			1	0	6			0	uuid:2532d31e-f086-41d0-9d82-00dbc0f06707	uuid:2532d31e-f086-41d0-9d82-00dbc0f06707	2017	Thomas_ALERT	1	1
2022-07-02T09:07:53.019Z	271	0	47	5	4	1	1		0	0	0	0	1	1	0				13																			0					0	uuid:da99d9a5-71de-4e7b-9fa4-c89244fb2eaa	uuid:da99d9a5-71de-4e7b-9fa4-c89244fb2eaa	2017	Thomas_ALERT	1	1
2022-07-02T09:07:06.318Z	270	1	65	1	4	0	1	3	0	1	1	2	2	2	2				12																			0					0	uuid:3d39eee0-be77-4e5a-a3e0-cbf76564c97c	uuid:3d39eee0-be77-4e5a-a3e0-cbf76564c97c	2017	Thomas_ALERT	1	1
2022-07-02T09:05:44.108Z	269	1	13	5	4	1	1		0	0	0	1	0	0	0				18																			0					0	uuid:2491c10d-d0bd-4778-ab62-a88cbe8965d0	uuid:2491c10d-d0bd-4778-ab62-a88cbe8965d0	2017	Thomas_ALERT	1	1
2022-07-02T09:04:54.886Z	268	0	37	4	4	0	1	5	0	0	2	2	1	2	2				14																			0					0	uuid:054b7f5c-a101-4251-9b55-add581975e3a	uuid:054b7f5c-a101-4251-9b55-add581975e3a	2017	Thomas_ALERT	1	1
2022-07-02T09:03:32.721Z	267	1	35	1	4	0	1	4	0	0	0	0	0	1	1				24																			0					0	uuid:2f22170a-0405-4cce-9e82-6b6e2fd4e04a	uuid:2f22170a-0405-4cce-9e82-6b6e2fd4e04a	2017	Thomas_ALERT	1	1
2022-07-02T09:02:46.853Z	266	1	19	9	4	0	1	5	0	0	0	0	0	0	0				24																			0					0	uuid:ebe9b321-f79b-4e7e-9c8e-1e43e2411a41	uuid:ebe9b321-f79b-4e7e-9c8e-1e43e2411a41	2017	Thomas_ALERT	1	1
2022-07-02T09:01:04.817Z	265	0	30	5	4	1	1		0	0	1	1	1	1	1				12																			1	1	14			0	uuid:253b59fb-5f01-4123-9664-6be4269304c5	uuid:253b59fb-5f01-4123-9664-6be4269304c5	2017	Thomas_ALERT	1	1
2022-07-02T09:00:15.736Z	264	1	21	5	4	1	1		0	0	2	2	0	0	2				12																			0					0	uuid:e1aa067c-9ece-41a8-951b-0bc6b93807b9	uuid:e1aa067c-9ece-41a8-951b-0bc6b93807b9	2017	Thomas_ALERT	1	1
2022-07-02T08:59:20.131Z	263	1	34	1	4	1	0		0	0	0	0	1	1	1				12																			0					0	uuid:73192d67-c842-4131-abb9-17b188093a40	uuid:73192d67-c842-4131-abb9-17b188093a40	2017	Thomas_ALERT	1	1
2022-07-02T08:58:34.920Z	262	1	40	1	4	1	1		0	0	1	1	1	1	1				12																			0					0	uuid:42aa09e8-fa3f-4f8d-85ec-479c958176b8	uuid:42aa09e8-fa3f-4f8d-85ec-479c958176b8	2017	Thomas_ALERT	1	1
2022-07-02T08:57:25.559Z	261	1	20	1	4	0	1	3	0	0	0	0	0	1	1				12																			0					0	uuid:e8475fd8-807f-40b9-b01e-904cea6d705e	uuid:e8475fd8-807f-40b9-b01e-904cea6d705e	2017	Thomas_ALERT	1	1
2022-07-02T08:56:37.893Z	260	1	45	4	4	0	1	1	0	0	1	1	1	1	1				12																			0					0	uuid:784a0396-f5ad-40b2-8ac2-d53c78646fd9	uuid:784a0396-f5ad-40b2-8ac2-d53c78646fd9	2017	Thomas_ALERT	1	1
2022-07-02T08:55:40.132Z	259	1	25	5	4	0	1	3	0	0	0	0	1	1	1				12																			0					0	uuid:e764221b-ceef-4234-a255-1caf1ee9b242	uuid:e764221b-ceef-4234-a255-1caf1ee9b242	2017	Thomas_ALERT	1	1
2022-07-02T08:54:47.294Z	258	0	39	1	4	1	1		0	0	1	0	1	1	1				12																			0					0	uuid:b4900a3b-a853-451d-b4a3-703053d2e63f	uuid:b4900a3b-a853-451d-b4a3-703053d2e63f	2017	Thomas_ALERT	1	1
2022-07-02T08:54:04.851Z	257	0	30	1	4	1	1	1	0	0	0	0	0	0	0				12																			0					0	uuid:8091c202-10f5-46ed-88ed-c49c64ded2d2	uuid:8091c202-10f5-46ed-88ed-c49c64ded2d2	2017	Thomas_ALERT	1	1
2022-07-02T08:53:12.442Z	256	0	60	1	4	0	1	1	0	0	0	0	2	2	2				12																			1	0	6			0	uuid:a4beba8c-64cb-4fb9-aa1b-560498850e92	uuid:a4beba8c-64cb-4fb9-aa1b-560498850e92	2017	Thomas_ALERT	1	1
2022-07-02T08:34:07.643Z	255	0	29	1	2	0	1	2	0	0	2	2	1	1	2				24	1																							0	uuid:242d9679-f15e-4523-8cfb-0c3245bf4de5	uuid:242d9679-f15e-4523-8cfb-0c3245bf4de5	2017	Thomas_ALERT	1	1
2022-07-02T08:32:59.937Z	254	0	38	1	2	1	1		0	0	0	0	1	1	0				12	1																		0					0	uuid:7c8274eb-ac31-4fee-b063-1c44b7e0b8e7	uuid:7c8274eb-ac31-4fee-b063-1c44b7e0b8e7	2017	Thomas_ALERT	1	1
2022-07-02T08:32:02.723Z	253	0	52	1	2	1	1		0	0	0	0	0	0	0				12	1																							0	uuid:e60b454a-9d4e-4c3b-a9a0-024b4576d733	uuid:e60b454a-9d4e-4c3b-a9a0-024b4576d733	2017	Thomas_ALERT	1	1
2022-07-02T08:31:28.483Z	252	0	32	1	2	0	1	5	0	0	0	0	0	0	0				12	1																		0					0	uuid:34a1fa94-f459-46e1-8d6d-628583a91627	uuid:34a1fa94-f459-46e1-8d6d-628583a91627	2017	Thomas_ALERT	1	1
2022-07-02T08:30:38.924Z	251	0	20	1	2	0	1	3	0	0	0	0	0	0	0				12	1																							0	uuid:2ac96f2d-72de-4280-8e76-56d0774d27b3	uuid:2ac96f2d-72de-4280-8e76-56d0774d27b3	2017	Thomas_ALERT	1	1
2022-07-02T08:29:44.393Z	250	1	60	1	2	1	1		0	0	0	2	1	1	2				12	1																		1	0	1			1	uuid:b7efdc42-a3af-4f76-bb4a-7e11a0ef9bd3	uuid:b7efdc42-a3af-4f76-bb4a-7e11a0ef9bd3	2017	Thomas_ALERT	1	1
2022-07-02T08:28:59.929Z	249	0	22	5	2	0	1	6	2	2	1	1	1	1	2				12	1																		0					0	uuid:f388799c-d75d-4e7e-8de4-9860802ec6df	uuid:f388799c-d75d-4e7e-8de4-9860802ec6df	2017	Thomas_ALERT	1	1
2022-07-02T08:27:55.627Z	248	0	32	1	2	0	0	4	0	0	0	2	0	0	2				12	1																		1	1	6			1	uuid:6f1d6525-4053-4ed5-8b33-cd4aff3544c8	uuid:6f1d6525-4053-4ed5-8b33-cd4aff3544c8	2017	Thomas_ALERT	1	1
2022-07-02T08:26:56.840Z	247	1	25	1	2	1	1		0	0	1	0	0	0	1				12	1																		1	0	6			1	uuid:3ef1c3cf-0952-4c73-977e-2939153f3dbc	uuid:3ef1c3cf-0952-4c73-977e-2939153f3dbc	2017	Thomas_ALERT	1	1
2022-07-02T08:26:08.613Z	246	1	60	1	2	0	1	6	0	0	2	0	0	0	2				12	1																		1	1	5			1	uuid:463d61cb-47bb-4a73-acb7-8495dbce01c0	uuid:463d61cb-47bb-4a73-acb7-8495dbce01c0	2017	Thomas_ALERT	1	1
2022-07-02T08:25:28.576Z	245	1	28	1	2	1	1		0	0	0	0	0	0	0				12	1																		0					0	uuid:7aacce2f-ab6a-4e44-b9c5-dca09306a0ea	uuid:7aacce2f-ab6a-4e44-b9c5-dca09306a0ea	2017	Thomas_ALERT	1	1
2022-07-02T08:24:32.040Z	244	0	28	1	2	0	1	2	0	0	2	0	0	0	2				12	1																		1	0	7			1	uuid:367e962e-3aab-48ae-987a-be0b8d7d5dad	uuid:367e962e-3aab-48ae-987a-be0b8d7d5dad	2017	Thomas_ALERT	1	1
2022-07-02T08:23:45.873Z	243	0	27	1	2	1	1		0	0	2	2	1	1	2				24	1																		1	0	7			1	uuid:c5199e01-601a-4c49-9900-034edee8f342	uuid:c5199e01-601a-4c49-9900-034edee8f342	2017	Thomas_ALERT	1	1
2022-07-02T08:22:11.445Z	242	1	13	1	2	1	1		0	0	0	0	1	1	0				12	1																		0					0	uuid:f48cac06-044d-43ca-922a-c8efab7c19b8	uuid:f48cac06-044d-43ca-922a-c8efab7c19b8	2017	Thomas_ALERT	1	1
2022-07-02T08:21:43.177Z	241	0	24	1	1	1	1		0	0	2	2	0	0	2				12	1																		1	0	11			1	uuid:886729b2-8067-4d99-af37-0b4444d4cc54	uuid:886729b2-8067-4d99-af37-0b4444d4cc54	2017	Thomas_ALERT	1	1
2022-07-02T08:20:32.020Z	240	0	19	1	1	1	1		0	0	1	0	0	0	1				12	1																		0					0	uuid:7b15d7c8-37ba-491a-8d36-fdf0539399aa	uuid:7b15d7c8-37ba-491a-8d36-fdf0539399aa	2017	Thomas_ALERT	1	1
2022-07-02T08:19:40.549Z	239	0	72	1	1	1	1		0	0	0	0	0	1	1				12	1																							0	uuid:12e3fb5f-6ed2-4486-9ba2-9d91e05a7e2f	uuid:12e3fb5f-6ed2-4486-9ba2-9d91e05a7e2f	2017	Thomas_ALERT	1	1
2022-07-02T08:18:50.526Z	238	1	23	1	1	0	1	5	0	0	0	0	0	0	0				12	1																		1	0	7			1	uuid:d1ed4e7c-ecb8-4768-92c6-98a39c317424	uuid:d1ed4e7c-ecb8-4768-92c6-98a39c317424	2017	Thomas_ALERT	1	1
2022-07-02T08:17:59.814Z	237	1	38	1	1	1	1		0	0	2	1	1	1	2				12	1																		0					0	uuid:f71a7674-d289-4142-aa3d-640b27e06ffb	uuid:f71a7674-d289-4142-aa3d-640b27e06ffb	2017	Thomas_ALERT	1	1
2022-07-02T08:17:11.093Z	236	0	16	1	1	0	1	3	0	0	2	1	1	1	2				12	1																		0					0	uuid:0031fdcc-15c6-4799-99af-c3748075635b	uuid:0031fdcc-15c6-4799-99af-c3748075635b	2017	Thomas_ALERT	1	1
2022-07-02T08:16:03.693Z	235	0	26	1	1	1	1		0	0	2	2	1	1	2				14	1																		0					0	uuid:79c5a2b4-c5d0-4963-8658-c99d358b9043	uuid:79c5a2b4-c5d0-4963-8658-c99d358b9043	2017	Thomas_ALERT	1	1
2022-07-02T08:15:21.108Z	234	0	35	1	1	1	1		0	2	0	2	1	1	2				12	1																		0					0	uuid:7e2835b9-183b-41fa-994e-7de9ad23bd0b	uuid:7e2835b9-183b-41fa-994e-7de9ad23bd0b	2017	Thomas_ALERT	1	1
2022-07-02T08:14:38.597Z	233	0	25	1	1	1	0		0	0	1	1	1	1	0				12	1																							0	uuid:2926646e-04f7-4918-b5ac-103e1732cdbd	uuid:2926646e-04f7-4918-b5ac-103e1732cdbd	2017	Thomas_ALERT	1	1
2022-07-02T08:14:37.917Z	232	1	20	4	1	0	1	3	0	0	0	0	0	0	0				12	1																		1	1	6			1	uuid:1a100212-3da6-44c3-a5f7-491548f59711	uuid:1a100212-3da6-44c3-a5f7-491548f59711	2017	Thomas_ALERT	1	1
2022-07-02T08:14:37.529Z	231	0	32	1	1	0	1	3	0	0	0	0	0	0	0				12	1																		1	2	1			1	uuid:09c9f111-488a-4df9-9950-701689f35e89	uuid:09c9f111-488a-4df9-9950-701689f35e89	2017	Thomas_ALERT	1	1
2022-07-02T08:14:37.126Z	230	0	36	5	6	0	1	4	0	0	0	1	0	0					12	1																		1	1	12			1	uuid:fc82b585-495f-4f34-ac3c-48414ecbd0df	uuid:fc82b585-495f-4f34-ac3c-48414ecbd0df	2017	Thomas_ALERT	1	1
2022-07-02T08:14:36.700Z	229	0	59	5	5	1	1		0	0	0	1	0	2	2				12	1																		0					0	uuid:7132ac5a-e8d7-4312-b287-b42d28837758	uuid:7132ac5a-e8d7-4312-b287-b42d28837758	2017	Thomas_ALERT	1	1
2022-07-02T08:14:36.186Z	228	0	12	5	5	0	1	5	0	0	0	0	0	0	0				12	1																		0					0	uuid:3163af2c-d66a-4f62-ad70-71c5b382567d	uuid:3163af2c-d66a-4f62-ad70-71c5b382567d	2017	Thomas_ALERT	1	1
2022-07-02T08:14:35.714Z	227	0	30	1	5	1	1		0	0	1	1	1	1	1				12	1																		0					0	uuid:9f96aee4-343e-4fb7-9d9b-8887c25cb920	uuid:9f96aee4-343e-4fb7-9d9b-8887c25cb920	2017	Thomas_ALERT	1	1
2022-07-02T08:14:35.310Z	226	0	43	1	5	1	1		0	0	2	2	1	1	2				12	1																		0					0	uuid:ae75aba1-530e-4e0c-a3c9-abf9cc5ddbf7	uuid:ae75aba1-530e-4e0c-a3c9-abf9cc5ddbf7	2017	Thomas_ALERT	1	1
2022-07-02T08:14:34.849Z	225	1	19	5	2	0	1	1	0	0	0	0	0	0	0				12	1																							0	uuid:3726c0b2-3f14-4a50-b232-a77467e48429	uuid:3726c0b2-3f14-4a50-b232-a77467e48429	2017	Thomas_ALERT	1	1
2022-07-02T07:58:54.711Z	224	1	39	5	2	0	1	5	0	0	0	0	1	0	1				14	1																							0	uuid:663c4e68-5104-4a22-a739-01139dbb14fb	uuid:663c4e68-5104-4a22-a739-01139dbb14fb	2017	Thomas_ALERT	1	1
2022-07-02T07:58:07.407Z	223	0	22	1	2	1	1		0	0	0	0	0	0	0				12	1																		1	0	1			1	uuid:c3ebafc6-5710-4890-b84e-d00d6941bf05	uuid:c3ebafc6-5710-4890-b84e-d00d6941bf05	2017	Thomas_ALERT	1	1
2022-07-02T07:57:14.402Z	222	0	43	1	2	1	1		0	0	0	0	0	0	0				12	1																		0					0	uuid:8c20dcc6-f2aa-48ad-8270-8acb17bf8d6c	uuid:8c20dcc6-f2aa-48ad-8270-8acb17bf8d6c	2017	Thomas_ALERT	1	1
2022-07-02T07:56:32.468Z	221	0	24	5	2	0	1	3	0	0	0	1	1	1	1				12	1																		0					0	uuid:7dabe7e7-7615-4fa0-9fae-bf913899ed6c	uuid:7dabe7e7-7615-4fa0-9fae-bf913899ed6c	2017	Thomas_ALERT	1	1
2022-07-02T07:55:50.979Z	220	1	25	1	2	0	1	5	0	0	0	0	0	0	0				12	1																		0					0	uuid:af1cb691-23b2-47d2-8442-dc2c94f4f91d	uuid:af1cb691-23b2-47d2-8442-dc2c94f4f91d	2017	Thomas_ALERT	1	1
2022-07-02T07:54:56.983Z	219	0	21	5	2	0	1	5	0	0	0	0	0	0	0				12	1																							0	uuid:7506f0e6-477a-496f-acf8-8dcbade25705	uuid:7506f0e6-477a-496f-acf8-8dcbade25705	2017	Thomas_ALERT	1	1
2022-07-02T07:53:11.474Z	218	0	52	1	2	1	1		0	0	1	1	0	1	1				12	1																		1	0	7			1	uuid:37eb9e19-1d52-4c9f-a403-e5acfe42b965	uuid:37eb9e19-1d52-4c9f-a403-e5acfe42b965	2017	Thomas_ALERT	1	1
2022-07-02T07:52:20.778Z	217	1	26	1	2	0	1	6	0	0	1	1	1	1	1				12	1																		1	1	9			1	uuid:2dea5b40-b48f-404b-8c48-65329f2cc414	uuid:2dea5b40-b48f-404b-8c48-65329f2cc414	2017	Thomas_ALERT	1	1
2022-07-02T07:51:30.192Z	216	0	32	1	2	0	1	3	0	0	0	0	0	0	0				12	1																							0	uuid:722bca23-eaba-4ca2-9797-30d156de9012	uuid:722bca23-eaba-4ca2-9797-30d156de9012	2017	Thomas_ALERT	1	1
2022-07-02T07:50:31.738Z	215	0	55	1	2	1	1		0	0	2	2	2	2	2				12	1																		0					0	uuid:6d4584a8-d7c8-44b0-8473-64126428211c	uuid:6d4584a8-d7c8-44b0-8473-64126428211c	2017	Thomas_ALERT	1	1
2022-07-02T07:49:45.041Z	214	1	22	1	2	0	1	4	0	0	0	0	0	0	0				12	1																		0					0	uuid:95efb134-9adc-407b-aff6-9a9a0c2d5303	uuid:95efb134-9adc-407b-aff6-9a9a0c2d5303	2017	Thomas_ALERT	1	1
2022-07-02T07:49:02.473Z	213	0	21	1	2	1	1		0	0	1	0	0	0	1				12	1																		0					0	uuid:5dee6393-9c50-4fa8-9e7d-3a6b6f6848a4	uuid:5dee6393-9c50-4fa8-9e7d-3a6b6f6848a4	2017	Thomas_ALERT	1	1
2022-07-02T07:48:17.772Z	212	1	22	1	2	1	1		0	0	0	0	0	0	0				12	1																		0					0	uuid:889c30b3-94ae-4149-9904-d05efc762306	uuid:889c30b3-94ae-4149-9904-d05efc762306	2017	Thomas_ALERT	1	1
2022-07-02T07:47:29.045Z	211	0	25	1	2	0	1	3	0	0	2	2	1	1	2				12	1																		0					0	uuid:49ddfbc5-e8d5-46ff-b6c9-52cf38ba2a99	uuid:49ddfbc5-e8d5-46ff-b6c9-52cf38ba2a99	2017	Thomas_ALERT	1	1
2022-07-02T07:46:45.125Z	210	0	30	1	2	1	0		0	0	1	2	1	1	2				12	1																		0					0	uuid:10edf38f-1c0e-44c3-893c-a8e8ce2f10c6	uuid:10edf38f-1c0e-44c3-893c-a8e8ce2f10c6	2017	Thomas_ALERT	1	1
2022-07-02T07:46:03.415Z	209	1	27	1	2	0	1	5	0	0	0	1	1	1	2				12	1																		0					0	uuid:43c34edf-1fe2-4361-8636-a8dd0f3350a7	uuid:43c34edf-1fe2-4361-8636-a8dd0f3350a7	2017	Thomas_ALERT	1	1
2022-07-02T07:45:04.245Z	208	0	39	5	2	0	1	6	0	0	0	0	1	1	1				12	1																		0					0	uuid:e6d1080c-8859-4ca3-bdfe-b26373ab3ce1	uuid:e6d1080c-8859-4ca3-bdfe-b26373ab3ce1	2017	Thomas_ALERT	1	1
2022-07-02T07:44:20.560Z	207	0	49	4	2	1	1		0	0	2	2	1	1	2				12	1																		1	2	4			1	uuid:2844db00-fe11-4739-8c17-a8c69252e04e	uuid:2844db00-fe11-4739-8c17-a8c69252e04e	2017	Thomas_ALERT	1	1
2022-07-02T07:43:33.343Z	206	0	26	5	2	0	1	5	0	0	0	0	0	0	0				24	1																		1	1	12			1	uuid:2fbce1b5-fe8c-44a1-ae53-1d09752b73da	uuid:2fbce1b5-fe8c-44a1-ae53-1d09752b73da	2017	Thomas_ALERT	1	1
2022-07-02T07:39:59.338Z	205	0	38	4	4	1	1		0	0	0	0	1	0	1				12	1																		0					0	uuid:9e8f1602-b76f-418a-9ef2-68030461d0f1	uuid:9e8f1602-b76f-418a-9ef2-68030461d0f1	2017	Thomas_ALERT	1	1
2022-07-02T07:39:02.082Z	204	0	38	5	4	0	1	6	0	0	1	0	1	1	1				14	1																		1	1	7			1	uuid:3ba8b7e1-6315-43bd-b92f-b51be43176ef	uuid:3ba8b7e1-6315-43bd-b92f-b51be43176ef	2017	Thomas_ALERT	1	1
2022-07-02T07:37:52.916Z	203	1	30	5	4	0	1	4	0	0	0	0	0	0	0				16	1																		0					0	uuid:8cd6a7ce-c6e0-4683-ad89-1af60f0f5f6c	uuid:8cd6a7ce-c6e0-4683-ad89-1af60f0f5f6c	2017	Thomas_ALERT	1	1
2022-07-02T07:36:59.543Z	202	0	18	5	4	0	1	4	0	0	0	2	1	1	2				18	1																		0					0	uuid:5ed6bfc7-fc27-4a47-a967-2b6f11d2fbb8	uuid:5ed6bfc7-fc27-4a47-a967-2b6f11d2fbb8	2017	Thomas_ALERT	1	1
2022-07-02T07:36:08.318Z	201	0	60	4	4	1	1		0	0	0	0	1	1	1				14	1																		1	0	7			1	uuid:1da6ca8a-d2fb-4d72-bc8e-2ae8026fdda1	uuid:1da6ca8a-d2fb-4d72-bc8e-2ae8026fdda1	2017	Thomas_ALERT	1	1
2022-07-02T07:33:37.545Z	200	1	25	4	4	0	1	2	2	2	2	2	2	2	2				12	1																		0					0	uuid:8aa36398-f822-49a8-b9ab-fac60ee6958a	uuid:8aa36398-f822-49a8-b9ab-fac60ee6958a	2017	Thomas_ALERT	1	1
2022-07-02T07:32:50.143Z	199	0	30	4	4	1	1		0	0	0	0	2	1	2				12	1																		0					0	uuid:faca0048-17a1-4858-8c76-df390394c17e	uuid:faca0048-17a1-4858-8c76-df390394c17e	2017	Thomas_ALERT	1	1
2022-07-02T07:31:59.081Z	198	0	53	4	4	1	1		0	0	1	0	1	1	2				14	1																		0					0	uuid:a2747f9a-afaf-4858-889c-55a4ab5991f9	uuid:a2747f9a-afaf-4858-889c-55a4ab5991f9	2017	Thomas_ALERT	1	1
2022-07-02T07:31:15.833Z	197	1	40	5	4	1	0		0	0	0	0	1	1	1				13	1																		0					0	uuid:fcbee01e-50b2-4fad-a7a2-556d17653e88	uuid:fcbee01e-50b2-4fad-a7a2-556d17653e88	2017	Thomas_ALERT	1	1
2022-07-02T07:30:23.856Z	196	0	50	9	5	1	1		0	0	1	1	1	1	1				12	1																		0					0	uuid:fe3f16dd-2b20-440e-8238-267c48cda48f	uuid:fe3f16dd-2b20-440e-8238-267c48cda48f	2017	Thomas_ALERT	1	1
2022-07-02T07:29:03.714Z	195	1	22	5	4	0	1	4	0	0	1	1	1	1	1				18	1																		0					0	uuid:93da1274-8855-427a-86c9-a0dbb1030086	uuid:93da1274-8855-427a-86c9-a0dbb1030086	2017	Thomas_ALERT	1	1
2022-07-02T07:28:12.614Z	194	0	55	5	4	1	1		0	0	0	0	1	1	1				13	1																		0					0	uuid:12090f29-e16f-41d8-bc72-316b1d43bae7	uuid:12090f29-e16f-41d8-bc72-316b1d43bae7	2017	Thomas_ALERT	1	1
2022-07-02T07:27:13.788Z	193	1	35	9	4	1	1		0	0	2	2	2	2	2				12	1																		0					0	uuid:cc30280a-c409-4527-afcd-0f2d848aa771	uuid:cc30280a-c409-4527-afcd-0f2d848aa771	2017	Thomas_ALERT	1	1
2022-07-02T07:24:05.738Z	192	0	25	5	2	0	1	2	0	0	0	0	0	0	0				12	1				0	0	1	0	1	0	1	0	1	0	1	0	1	1	0					1	uuid:3a39b437-7329-4d7b-b8b4-e56ba952a5dd	uuid:3a39b437-7329-4d7b-b8b4-e56ba952a5dd	2017	Thomas_ALERT	1	1
2022-07-02T07:22:43.830Z	191	0	40	1	2	1	1		0	0	2	2	1	1	2				12	1				1	0	1	0	1	0	1	0	1	1	1	1	1	0	1	0	16			0	uuid:9385a8a4-7ca5-4f9f-9219-6a6c667c94b3	uuid:9385a8a4-7ca5-4f9f-9219-6a6c667c94b3	2017	Thomas_ALERT	1	1
2022-07-02T07:21:43.081Z	190	0	30	5	2	0	1	4	0	0	0	0	1	1	1				12	1				0	0	1	0	1	0	1	0	1	0	0	0	0	0	1	1	9			1	uuid:c6276dc3-c985-40e1-beeb-eb00e18478a1	uuid:c6276dc3-c985-40e1-beeb-eb00e18478a1	2017	Thomas_ALERT	1	1
2022-07-02T07:20:18.588Z	189	0	28	5	2	1	1		0	0	2	0	0	0	2				12	1				2	0	1	0	1	2	1	0	1	0	1	0	1	1	0					0	uuid:20e8d402-9e51-45d2-b1cd-f303b7c799aa	uuid:20e8d402-9e51-45d2-b1cd-f303b7c799aa	2017	Thomas_ALERT	1	1
2022-07-02T07:19:03.449Z	188	1	39	1	2	1	0		0	0	0	0	2	2	2				6	1				2	0	1	0	1	0	1	0	1	2	1	2	1	1	0					0	uuid:1c1872ed-f8c1-4ef3-b8d6-22118abd2914	uuid:1c1872ed-f8c1-4ef3-b8d6-22118abd2914	2017	Thomas_ALERT	1	1
2022-07-02T07:17:58.677Z	187	0	3	1	2	1	1		0	0	1	0	2	0	2				12	1				2	0	1	0	1	1	1	0	1	2	1	0	1	1	0					0	uuid:e5cff956-8ec3-4f68-b4b6-348612f762a1	uuid:e5cff956-8ec3-4f68-b4b6-348612f762a1	2017	Thomas_ALERT	1	1
2022-07-02T07:16:47.652Z	186	0	30	5	2	0	1	5	0	0	1	1	1	1	1				12	1				1	0	1	0	1	1	1	1	1	1	1	1	1	1	0					0	uuid:60d87f4e-3fbd-4d09-bf99-68eeea2d92f2	uuid:60d87f4e-3fbd-4d09-bf99-68eeea2d92f2	2017	Thomas_ALERT	1	1
2022-07-02T07:15:10.005Z	185	0	32	5	2	1	1		0	0	2	2	0	0	2				12	1				2	0	1	0	1	2	1	2	1	1	1	0	1	1	1	0	11			1	uuid:a63b9229-4817-4a0e-932b-f166b831f0d0	uuid:a63b9229-4817-4a0e-932b-f166b831f0d0	2017	Thomas_ALERT	1	1
2022-07-02T07:13:38.184Z	184	1	58	4	2	0	1	5	0	0	0	0	0	2	2				12	1				1	0	1	0	1	0	1	0	1	0	1	1	0	0	1	1	8			1	uuid:6e81cb45-0ea6-456d-9882-cb107870f01a	uuid:6e81cb45-0ea6-456d-9882-cb107870f01a	2017	Thomas_ALERT	1	1
2022-07-02T07:11:18.587Z	183	0	48	9	2	1	1		0	0	0	0	2	2	2				12	1				1	0	1	0	1	0	1	0	1	1	0	1	0	0	0					0	uuid:0643cfd7-e6b1-4388-a8e2-34a866dab86a	uuid:0643cfd7-e6b1-4388-a8e2-34a866dab86a	2017	Thomas_ALERT	1	1
2022-07-02T07:09:00.653Z	182	1	30	1	2	0	1	3	0	0	0	0	1	1	1				12	1				0	0	1	0	1	0	1	0	1	0	0	0	0	0	0					0	uuid:4f6c0e12-0b09-4667-8c92-10c9b75f4329	uuid:4f6c0e12-0b09-4667-8c92-10c9b75f4329	2017	Thomas_ALERT	1	1
2022-07-02T07:07:29.062Z	181	0	24	1	2	0	1	3	0	0	0	0	0	0	0				12	1				0	0	1	0	1	0	1	0	1	0	1	0	1	1	0					0	uuid:4a505485-4dfb-4998-9f2f-665c49643541	uuid:4a505485-4dfb-4998-9f2f-665c49643541	2017	Thomas_ALERT	1	1
2022-07-01T04:15:58.317Z	180	0	28	1	1	1	1		0	0	2	2	1	1	2				12	1				2	0	1	0	1	2	1	1	0	1	1	1	0	0	1	0	26			1	uuid:fc361b89-eedd-4f6e-b64a-3d9236dd2c6c	uuid:fc361b89-eedd-4f6e-b64a-3d9236dd2c6c	2017	Thomas_ALERT	1	1
2022-07-01T04:14:58.094Z	179	0	13	1	1	1	1		0	0	1	0	0	0	1				12	1				1	0	1	0	1	1	1	0	1	0	1	0	1	1	0					0	uuid:e7fbc1a4-bb0a-4e2e-8511-b85f454b64c3	uuid:e7fbc1a4-bb0a-4e2e-8511-b85f454b64c3	2017	Thomas_ALERT	1	1
2022-07-01T04:14:00.897Z	178	0	35	5	1	0	1	2	0	0	0	0	1	1	1				12	1				2	0	1	0	1	0	2	0	1	1	1	0	0	2	0					0	uuid:3931a01e-6d5e-4d4d-8b20-8dc6b43c0481	uuid:3931a01e-6d5e-4d4d-8b20-8dc6b43c0481	2017	Thomas_ALERT	1	1
2022-07-01T04:12:50.081Z	177	0	25	5	1	0	1	2	0	0	0	0	0	0	0				12	1				0	0	1	0	1	0	1	0	1	0	1	0	1	1	1	0	16			1	uuid:461487eb-7867-4e4e-a20f-ae920e249720	uuid:461487eb-7867-4e4e-a20f-ae920e249720	2017	Thomas_ALERT	1	1
2022-07-01T04:11:31.167Z	176	0	27	1	1	0	1	5	0	0	1	0	1	1	1				12	1				0	0	1	0	1	1	0	0	0	1	0	1	0	0	0					0	uuid:2b8420b7-d2a7-48ac-a7ed-aeddaf275bc5	uuid:2b8420b7-d2a7-48ac-a7ed-aeddaf275bc5	2017	Thomas_ALERT	1	1
2022-07-01T04:10:13.291Z	175	0	16	1	1	0	1	3	0	0	2	1	1	1	2				13	1				1	0	1	0	1	1	0	0	0	1	1	1	1	0	0					0	uuid:9ef9d899-cbe0-4d41-81c0-f4e0b038caad	uuid:9ef9d899-cbe0-4d41-81c0-f4e0b038caad	2017	Thomas_ALERT	1	1
2022-07-01T04:08:39.282Z	174	1	50	4	1	1	0		0	0	0	0	1	1	1				12	1				1	0	1	0	1	0	0	0	1	1	1	1	1	1	0					0	uuid:b8171b2a-6e8f-4bda-9563-ad95ec0ac6fb	uuid:b8171b2a-6e8f-4bda-9563-ad95ec0ac6fb	2017	Thomas_ALERT	1	1
2022-07-01T04:07:37.243Z	173	0	30	9	1	1	1		2	2	1	2	1	1	2				12	1				1	0	0	0	0	1	1	2	1	1	1	1	1	0	0					0	uuid:6809f399-3389-4394-ad98-a97b491f56d6	uuid:6809f399-3389-4394-ad98-a97b491f56d6	2017	Thomas_ALERT	1	1
2022-07-01T04:06:37.991Z	172	0	24	4	1	1	0		0	0	2	1	1	1	2				12	1				2	0	1	0	1	2	1	1	1	1	1	1	1	1	0					0	uuid:a7de8634-e682-4102-be17-31a466272021	uuid:a7de8634-e682-4102-be17-31a466272021	2017	Thomas_ALERT	1	1
2022-07-01T04:05:26.863Z	171	0	28	5	1	1	1		0	0	0	0	2	1	2				12	1				0	0	1	0	1	0	0	0	0	0	0	0	0	0	1	0	8			1	uuid:41acf7c4-7f41-46a5-be4c-12394d89051b	uuid:41acf7c4-7f41-46a5-be4c-12394d89051b	2017	Thomas_ALERT	1	1
2022-07-01T04:03:05.229Z	170	1	21	5	1	0	1	2	0	0	0	0	0	0	0				12	1				0	0	1	0	1	0	1	0	1	0	1	0	1	1	0					0	uuid:171587bc-4dd3-4e75-9187-8635c16b37e7	uuid:171587bc-4dd3-4e75-9187-8635c16b37e7	2017	Thomas_ALERT	1	1
2022-06-28T19:03:49.052Z	169	0	22	5	5	0	1	3	0	0	1	1	1	0	1				12	1				1	0	1	0	1	0	0	0	0	1	1	0	1	1	1	1	6			1	uuid:445ac6fb-754d-43b5-9305-980ceb10af2f	uuid:445ac6fb-754d-43b5-9305-980ceb10af2f	2017	Thomas_ALERT	1	1
2022-06-28T19:02:28.271Z	168	1	21	1	5	1	1		2	2	2	2	1	1	2				12	1	0			2	2	1	2	1	2	1	2	1	2	2	2	2	2	0					0	uuid:a31023f7-2e68-41ba-9d7e-363dacde30c0	uuid:a31023f7-2e68-41ba-9d7e-363dacde30c0	2017	Thomas_ALERT	1	1
2022-06-28T19:01:15.380Z	167	0	29	1	5	1	1		0	0	0	0	1	1	1				12	1				1	0	1	2	1	2	1	2	1	2	2	2	1	1	0					0	uuid:73fe8616-fcde-45cf-bed4-3f23d3f15583	uuid:73fe8616-fcde-45cf-bed4-3f23d3f15583	2017	Thomas_ALERT	1	1
2022-06-28T18:59:09.651Z	166	0	30	1	5	0	1	3	0	0	1	1	1	1	1				12	1				2	0	1	0	1	0	1	0	1	1	1	1	1	1	1	1	6			1	uuid:2e4a96b8-4e16-4e8b-b57d-768ca1464fee	uuid:2e4a96b8-4e16-4e8b-b57d-768ca1464fee	2017	Thomas_ALERT	1	1
2022-06-28T18:58:04.585Z	165	0	40	5	5	0	1	2	0	0	0	0	0	0	0				12	1				0	0	1	0	1	2	2	2	2	1	1	1	1	2	0					0	uuid:ca5001db-baa0-4fc0-b436-a9c52f1aa4ef	uuid:ca5001db-baa0-4fc0-b436-a9c52f1aa4ef	2017	Thomas_ALERT	1	1
2022-06-28T18:57:05.191Z	164	0	65	5	5	1	1		0	0	1	0	1	0	1				12	1				1	0	1	0	1	0	1	0	1	0	1	0	1	1	0					0	uuid:bcf8de13-fa97-4b83-abf9-1a4d88e75a60	uuid:bcf8de13-fa97-4b83-abf9-1a4d88e75a60	2017	Thomas_ALERT	1	1
2022-06-28T18:56:07.861Z	163	0	22	1	5	1	1		0	0	0	2	0	1	2				12	1				2	0	1	0	1	1	0	0	1	1	1	1	1	1	0					0	uuid:12047c77-c708-49a2-8f9d-575c6166cf7f	uuid:12047c77-c708-49a2-8f9d-575c6166cf7f	2017	Thomas_ALERT	1	1
2022-06-28T18:55:03.603Z	162	0	28	5	5	0	1	2	0	0	0	0	0	0	0				14	1				0	0	1	0	1	1	2	2	1	1	2	1	1	2	0					0	uuid:b4f3e412-772d-4bc8-b0e1-0c376efe634f	uuid:b4f3e412-772d-4bc8-b0e1-0c376efe634f	2017	Thomas_ALERT	1	1
2022-06-28T18:53:53.121Z	161	0	50	5	5	1	1		0	0	0	0	0	0	0				15	1				1	0	1	0	1	0	1	0	1	0	0	0	0	0	0					0	uuid:58c622fc-e17b-4cf4-b4c7-ed3a0805ac24	uuid:58c622fc-e17b-4cf4-b4c7-ed3a0805ac24	2017	Thomas_ALERT	1	1
2022-06-28T18:51:26.533Z	160	0	50	5	5	1	1		0	0	0	0	0	0	0				15	1				0	0	1	0	1	0	1	0	1	0	1	0	1	0	0					0	uuid:983da971-dcf2-4d77-8875-5892f2552663	uuid:983da971-dcf2-4d77-8875-5892f2552663	2017	Thomas_ALERT	1	1
2022-06-28T18:49:29.211Z	159	0	25	1	5	0	1	2	0	0	1	1	0	0	1				19	1				0	0	1	0	1	0	0	0	0	0	1	0	1	0	0					0	uuid:96027526-a018-4427-98e6-b3191a6b7708	uuid:96027526-a018-4427-98e6-b3191a6b7708	2017	Thomas_ALERT	1	1
2022-06-28T18:48:12.344Z	158	0	32	1	5	0	1	2	0	0	0	0	0	0	0				18	1				0	0	1	0	1	0	1	0	1	0	1	0	1	0	0					0	uuid:f6be2cb2-1c47-4c78-90a7-36d0987dedd7	uuid:f6be2cb2-1c47-4c78-90a7-36d0987dedd7	2017	Thomas_ALERT	1	1
2022-06-28T18:47:11.327Z	157	1	27	1	5	0	1	3	0	0	0	0	1	1	1				12	1				1	0	1	0	1	0	1	0	1	1	1	1	1	1	1	1	24			1	uuid:fb11bc5f-b12c-40b0-a147-57023e237f4f	uuid:fb11bc5f-b12c-40b0-a147-57023e237f4f	2017	Thomas_ALERT	1	1
2022-06-28T18:46:05.337Z	156	0	27	1	5	1	1		0	0	2	2	0	0	2				13	1				2	0	1	0	1	2	1	2	1	1	2	2	2	2	1	0	6			1	uuid:9cf18878-c8d1-4137-931f-862444bee680	uuid:9cf18878-c8d1-4137-931f-862444bee680	2017	Thomas_ALERT	1	1
2022-06-28T18:44:56.899Z	155	0	42	5	5	1	1		0	0	1	0	1	1	1				13	1				1	0	1	0	1	0	1	0	0	1	1	1	1	0	1	0	6			1	uuid:f6c8965d-26f0-450a-a0b1-19f0bbf2d924	uuid:f6c8965d-26f0-450a-a0b1-19f0bbf2d924	2017	Thomas_ALERT	1	1
2022-06-28T18:43:40.628Z	154	0	66	1	5	0	1	1	0	1	1	1	1	1	1				14	1				0	0	1	0	1	0	0	0	0	0	0	0	0	0	0					0	uuid:11335960-e1df-4ebb-8ad0-aa0e3870aa6e	uuid:11335960-e1df-4ebb-8ad0-aa0e3870aa6e	2017	Thomas_ALERT	1	1
2022-06-28T18:42:30.257Z	153	1	55	1	5	1	1		2	0	1	1	1	1	2				13	1				2	2	1	0	1	0	0	0	0	0	0	0	0	0	1	0	6			0	uuid:6758f0fc-328d-4c95-9411-13a30cf6f29c	uuid:6758f0fc-328d-4c95-9411-13a30cf6f29c	2017	Thomas_ALERT	1	1
2022-06-28T18:40:48.444Z	152	0	38	1	5	0	1	4	0	0	0	0	0	0	0				12	1				0	0	1	0	1	0	1	0	1	0	1	0	1	0	0					1	uuid:03d090b9-a05a-4f9e-a618-74527dde25f2	uuid:03d090b9-a05a-4f9e-a618-74527dde25f2	2017	Thomas_ALERT	1	1
2022-06-28T18:39:14.927Z	151	0	25	1	5	1	1		0	0	0	0	0	0	0				13	1	0			0	0	1	0	1	0	1	0	1	0	1	0	1	0	1	0	4			1	uuid:ff3eaea7-d1a7-4992-b817-c24ed3d6c554	uuid:ff3eaea7-d1a7-4992-b817-c24ed3d6c554	2017	Thomas_ALERT	1	1
2022-06-28T18:37:50.748Z	150	0	39	1	5	1	1		0	0	1	1	1	1	1				12	1				0	0	1	0	1	0	0	0	0	0	0	0	0	0	1	0	8			1	uuid:51b3033d-ef80-40fa-a5a6-105c74a84216	uuid:51b3033d-ef80-40fa-a5a6-105c74a84216	2017	Thomas_ALERT	1	1
2022-06-28T18:36:44.825Z	149	0	31	1	5	0	1	1	0	0	1	0	0	0	1				12	1				0	0	1	0	1	0	0	0	1	0	1	0	1	0	1	0	48			1	uuid:f43212fe-1c47-462c-b833-523332de7e63	uuid:f43212fe-1c47-462c-b833-523332de7e63	2017	Thomas_ALERT	1	1
2022-06-28T18:35:29.196Z	148	0	25	5	5	0	1	4	0	0	0	0	0	0	0				12	1				0	0	1	0	1	0	1	0	1	0	1	0	1	0	0					0	uuid:2b4b6240-37dc-4cf3-930b-14405c373d19	uuid:2b4b6240-37dc-4cf3-930b-14405c373d19	2017	Thomas_ALERT	1	1
2022-06-28T18:34:29.607Z	147	1	80	5	5	1	1		0	0	2	2	1	2	2				13	1				2	0	1	0	1	2	1	1	0	1	1	1	0	0	0					0	uuid:d990274d-14b0-45ce-8525-31d645378f45	uuid:d990274d-14b0-45ce-8525-31d645378f45	2017	Thomas_ALERT	1	1
2022-06-28T18:33:29.335Z	146	0	27	1	5	1	1		0	0	2	0	0	0	2				13	1				2	0	1	0	1	2	1	0	1	0	1	0	1	1	0					0	uuid:d0b7bcf2-c0fb-4d1f-8331-4cbf58975d4c	uuid:d0b7bcf2-c0fb-4d1f-8331-4cbf58975d4c	2017	Thomas_ALERT	1	1
2022-06-28T18:32:03.694Z	145	1	24	5	4	0	1	4	0	0	0	0	0	0	0				13	1				0	0	1	0	1	0	1	0	1	0	1	0	1	0	0					0	uuid:dcdffeb2-654f-41c4-a0c1-c7f0d82b8232	uuid:dcdffeb2-654f-41c4-a0c1-c7f0d82b8232	2017	Thomas_ALERT	1	1
2022-06-28T18:29:53.312Z	144	1	21	5	4	0	1	3	0	0	1	1	2	2	2				13	1				2	0	1	0	1	1	1	1	1	2	1	1	0	1	0					0	uuid:7bc2dfc8-4c8b-44ad-8246-29efa8e08ef5	uuid:7bc2dfc8-4c8b-44ad-8246-29efa8e08ef5	2017	Thomas_ALERT	1	1
2022-06-28T18:28:21.304Z	143	0	32	1	4	0	1	1	0	0	0	0	0	0	0				1	1				0	0	1	0	1	1	1	1	1	2	1	2	1	1	0					0	uuid:ea96e15c-ae5f-4ce8-a35e-a09194dc0d68	uuid:ea96e15c-ae5f-4ce8-a35e-a09194dc0d68	2017	Thomas_ALERT	1	1
2022-06-28T18:26:18.227Z	142	1	30	1	4	0	1	1	0	0	1	0	1	1	1				12	1				1	0	1	0	1	0	0	0	1	1	1	1	1	0	1	0	10			0	uuid:a299a4de-bba3-4c05-9c17-952c4f2ae7b1	uuid:a299a4de-bba3-4c05-9c17-952c4f2ae7b1	2017	Thomas_ALERT	1	1
2022-06-28T18:24:24.522Z	141	1	54	1	4	1	1		0	0	0	0	0	0	0				12	1				0	0	1	0	1	0	1	0	1	0	1	0	1	1	0					0	uuid:31d9a2a3-c97f-4d4c-b057-b6e1afb84d30	uuid:31d9a2a3-c97f-4d4c-b057-b6e1afb84d30	2017	Thomas_ALERT	1	1
2022-06-28T18:21:53.646Z	140	0	40	5	4	1	1		0	0	1	2	1	1	2				12	1				0	0	1	0	1	0	0	0	0	0	0	0	0	0	0					0	uuid:f92f0132-e273-44a3-8151-2752261cb8c4	uuid:f92f0132-e273-44a3-8151-2752261cb8c4	2017	Thomas_ALERT	1	1
2022-06-28T18:20:54.714Z	139	0	36	5	4	0	1	5	0	0	0	0	0	0	0				14	1				0	0	1	0	1	0	1	0	1	0	1	0	1	0	0					0	uuid:0ce385f3-f2f7-448f-904f-c393c275140c	uuid:0ce385f3-f2f7-448f-904f-c393c275140c	2017	Thomas_ALERT	1	1
2022-06-28T18:19:42.058Z	138	0	75	5	4	1	1		0	0	1	1	1	1	1				13	1				0	0	1	0	1	0	0	0	0	0	0	0	0	0	1	0	18			0	uuid:ff51272e-4faa-4a7e-8d5c-2c66aeba58ee	uuid:ff51272e-4faa-4a7e-8d5c-2c66aeba58ee	2017	Thomas_ALERT	1	1
2022-06-28T18:18:03.467Z	137	1	45	5	4	0	1	1	0	0	0	0	1	1	1				13	1				0	0	1	0	1	0	0	0	0	0	0	0	0	0	0					0	uuid:81385b78-87d3-48f9-95b2-a33c85a62199	uuid:81385b78-87d3-48f9-95b2-a33c85a62199	2017	Thomas_ALERT	1	1
2022-06-28T18:16:29.893Z	136	1	12	5	4	0	1	2	0	0	0	2	1	1	2				13	1				2	0	1	0	1	0	0	2	1	0	1	0	1	1	1	0	7			0	uuid:db4d5bc4-a6ba-4784-a78e-ecd0bcacf09d	uuid:db4d5bc4-a6ba-4784-a78e-ecd0bcacf09d	2017	Thomas_ALERT	1	1
2022-06-28T18:14:46.108Z	135	1	45	1	4	1	1		0	0	1	1	1	1	1				12	1				1	0	1	0	1	1	1	1	1	1	1	1	1	1	0					0	uuid:40994760-791a-4c8b-a0aa-00532e2b92dc	uuid:40994760-791a-4c8b-a0aa-00532e2b92dc	2017	Thomas_ALERT	1	1
2022-06-28T18:13:48.594Z	134	0	33	1	4	1	1		0	0	0	1	0	0	1				12	1				0	0	1	0	1	0	0	0	0	0	0	0	0	0	1	0	8			0	uuid:9f0f7c80-3d89-46cc-8a10-c3ad40a8f9cf	uuid:9f0f7c80-3d89-46cc-8a10-c3ad40a8f9cf	2017	Thomas_ALERT	1	1
2022-06-28T18:12:48.947Z	133	0	18	1	4	0	1	4	0	0	0	2	1	1	2				12	1				2	0	1	0	1	0	1	2	1	1	1	1	1	1	0					0	uuid:56dce2da-7854-43d6-a7a9-32bcb63a7fd9	uuid:56dce2da-7854-43d6-a7a9-32bcb63a7fd9	2017	Thomas_ALERT	1	1
2022-06-28T18:11:53.661Z	132	0	39	4	4	1	1		0	0	0	0	1	1	1				12	1				1	0	1	0	1	1	1	1	1	1	1	1	1	0	0					0	uuid:b5bcec18-b659-465b-b3b4-c6e950669829	uuid:b5bcec18-b659-465b-b3b4-c6e950669829	2017	Thomas_ALERT	1	1
2022-06-28T18:10:43.682Z	131	0	50	1	4	1	0		0	0	2	1	1	1	2				12	1				1	0	1	0	1	1	0	1	0	1	1	1	1	0	0					0	uuid:4e32ae53-0c0f-4528-8506-3b7fa8847961	uuid:4e32ae53-0c0f-4528-8506-3b7fa8847961	2017	Thomas_ALERT	1	1
2022-06-28T18:09:22.883Z	130	0	28	4	4	0	1	3	0	0	0	0	1	1	1				12	1				1	0	1	0	1	0	1	0	1	1	1	1	1	1	0					0	uuid:95e40144-176b-4720-9784-f1abd4001158	uuid:95e40144-176b-4720-9784-f1abd4001158	2017	Thomas_ALERT	1	1
2022-06-28T18:08:14.080Z	129	0	23	4	4	1	1	3	2	2	1	1	1	1	2				12	1				2	2	1	2	1	1	1	1	1	1	1	1	1	1	1	1	8			0	uuid:8c1c05b5-155d-41bd-8368-d20aa27db138	uuid:8c1c05b5-155d-41bd-8368-d20aa27db138	2017	Thomas_ALERT	1	1
2022-06-28T18:06:52.293Z	128	0	67	1	4	1	1		0	0	1	1	1	1	1				13	1				1	0	1	0	1	1	1	1	1	1	1	1	1	1	0					0	uuid:f6d80763-e633-4e6d-bed3-a7623d45a9e0	uuid:f6d80763-e633-4e6d-bed3-a7623d45a9e0	2017	Thomas_ALERT	1	1
2022-06-28T18:05:44.343Z	127	0	57	4	4	0	1	6	0	0	1	1	2	2	2				12	1				1	0	1	0	1	1	1	1	1	2	1	2	1	1	0					0	uuid:bb00dcac-9665-4789-8b11-c7087df33b33	uuid:bb00dcac-9665-4789-8b11-c7087df33b33	2017	Thomas_ALERT	1	1
2022-06-28T18:03:48.190Z	126	0	62	4	4	0	1	4	0	0	1	1	2	2	2				12	1				2	0	1	0	1	2	1	2	1	2	1	2	1	1	0					0	uuid:d7d69634-c70e-4a7b-8fe9-43a5c9932fd5	uuid:d7d69634-c70e-4a7b-8fe9-43a5c9932fd5	2017	Thomas_ALERT	1	1
2022-06-28T18:02:09.362Z	125	1	60	4	4	0	1	2	0	0	0	0	1	1	1				12	1				1	0	1	0	1	0	1	0	1	0	0	0	0	0	0					0	uuid:32cbc61c-6b1d-42eb-8769-ec81655b9efc	uuid:32cbc61c-6b1d-42eb-8769-ec81655b9efc	2017	Thomas_ALERT	1	1
2022-06-28T18:01:07.278Z	124	1	8	5	4	1	0		0	0	0	0	2	0	2				13	1				2	0	1	0	1	0	1	0	1	2	1	0	1	1	0					0	uuid:d8811a00-f2fc-4c59-a1ee-db5a029f7100	uuid:d8811a00-f2fc-4c59-a1ee-db5a029f7100	2017	Thomas_ALERT	1	1
2022-06-28T17:59:56.690Z	123	0	31	1	4	0	1	4	0	0	2	1	1	1	2				12	1				2	0	1	0	1	2	1	1	1	0	0	0	0	0	0					0	uuid:f734c5b2-acec-47ac-88a0-63a98642d543	uuid:f734c5b2-acec-47ac-88a0-63a98642d543	2017	Thomas_ALERT	1	1
2022-06-28T17:27:32.284Z	122	0	58	1	4	1	1		0	0	2	0	0	0	2				12	1				2	0	1	0	1	2	1	0	1	0	1	0	1	1	1	0	6			1	uuid:d62df3d8-27e6-409f-a45e-3c988fa235df	uuid:d62df3d8-27e6-409f-a45e-3c988fa235df	2017	Thomas_ALERT	1	1
2022-06-28T17:24:29.152Z	121	1	23	1	4	1	1		0	0	0	0	1	1	1				12	1				0	0	1	0	1	0	1	0	1	0	0	0	0	0	0					0	uuid:6d0f08ba-a857-49f8-b8b2-597e1c86f07e	uuid:6d0f08ba-a857-49f8-b8b2-597e1c86f07e	2017	Thomas_ALERT	1	1
2022-06-28T14:29:53.166Z	120	0	50	4	4	0	1	2	0	0	0	1	1	1	1				12	1				1	0	1	0	1	0	1	1	1	0	0	0	0	0	0					0	uuid:a71be7d5-e505-4d00-8ac5-37be67acf353	uuid:a71be7d5-e505-4d00-8ac5-37be67acf353	2017	Thomas_ALERT	1	1
2022-06-28T14:25:39.618Z	119	0	38	1	3	1	1		0	0	0	1	1	1	1				12	1				0	0	1	0	1	0	1	0	0	0	0	0	0	0	0					0	uuid:72a4de71-56f6-4d29-9bb6-5a6f494533c0	uuid:72a4de71-56f6-4d29-9bb6-5a6f494533c0	2017	Thomas_ALERT	1	1
2022-06-28T14:24:35.392Z	118	0	50	5	3	1	1		0	1	1	1	1	1	1				13	1				1	0	1	0	1	0	1	0	0	0	0	0	0	0	0					0	uuid:b5f498e3-39f5-461e-8f4a-7bd384915190	uuid:b5f498e3-39f5-461e-8f4a-7bd384915190	2017	Thomas_ALERT	1	1
2022-06-28T14:23:17.314Z	117	0	30	5	3	0	1	3	0	0	0	0	1	1	1				15	1				1	0	1	0	1	0	0	0	0	0	1	0	1	0	1	1	8			0	uuid:f9db6739-d5d0-46ac-89e9-efd97064edf7	uuid:f9db6739-d5d0-46ac-89e9-efd97064edf7	2017	Thomas_ALERT	1	1
2022-06-28T14:22:08.287Z	116	1	63	1	3	0	1	1	0	0	0	0	0	0	0				12	1				0	0	1	0	1	0	0	0	0	0	0	0	0	0	0					0	uuid:44a23dd8-f90f-4dc2-8e4b-b5c07e0da305	uuid:44a23dd8-f90f-4dc2-8e4b-b5c07e0da305	2017	Thomas_ALERT	1	1
2022-06-28T14:21:13.656Z	115	0	34	1	3	0	1	3	0	0	1	1	0	0	1				13	1				1	0	1	0	1	0	1	0	1	0	1	0	1	1	0					0	uuid:0ce5e56d-103b-49dd-b5ed-e54e3ecf23d6	uuid:0ce5e56d-103b-49dd-b5ed-e54e3ecf23d6	2017	Thomas_ALERT	1	1
2022-06-28T14:19:56.264Z	114	0	29	1	3	0	1	2	0	0	0	0	0	0	0				13	1				0	0	1	0	1	1	1	0	0	0	1	0	1	0	0					0	uuid:0473d4cd-08a3-4aa3-ac3f-61b40a0cf38f	uuid:0473d4cd-08a3-4aa3-ac3f-61b40a0cf38f	2017	Thomas_ALERT	1	1
2022-06-28T14:18:45.488Z	113	0	18	4	3	1	1		0	0	2	2	1	1	2				14	1				1	0	1	0	1	0	1	0	1	0	1	0	1	0	1	0	18			0	uuid:808aacf0-19a0-48f4-a22a-5697ef4e3153	uuid:808aacf0-19a0-48f4-a22a-5697ef4e3153	2017	Thomas_ALERT	1	1
2022-06-28T14:17:38.584Z	112	0	18	4	3	1	1		0	0	0	0	0	0	0				12	1				0	0	1	0	1	1	0	0	0	0	0	0	0	0	0					0	uuid:af90af5c-2c27-4c0e-8846-bd51b8576c8d	uuid:af90af5c-2c27-4c0e-8846-bd51b8576c8d	2017	Thomas_ALERT	1	1
2022-06-28T14:16:23.784Z	111	0	50	1	3	0	1		0	0	2	2	2	2	2				15	1				2	0	1	0	1	0	1	0	1	0	1	0	1	0	0					0	uuid:88a089d8-fdbf-48c2-967c-f2700f63b69f	uuid:88a089d8-fdbf-48c2-967c-f2700f63b69f	2017	Thomas_ALERT	1	1
2022-06-28T14:14:41.130Z	110	0	42	5	3	1	1		0	0	1	0	1	1	1				12	1	0			1	0	1	0	1	2	1	2	1	2	1	2	1	1	0					0	uuid:7612caa3-20a6-436b-92fd-815a67031430	uuid:7612caa3-20a6-436b-92fd-815a67031430	2017	Thomas_ALERT	1	1
2022-06-28T14:13:40.661Z	109	0	20	1	3	1	1		0	0	0	0	0	0	0				12	1				0	0	1	0	1	1	1	0	0	0	0	0	0	0	1	1	6			0	uuid:639f413a-7e4c-4fd8-a001-f71931c6e8d1	uuid:639f413a-7e4c-4fd8-a001-f71931c6e8d1	2017	Thomas_ALERT	1	1
2022-06-28T14:12:11.065Z	108	0	15	9	2	1	1		0	0	2	2	1	1	2				12	1				1	0	1	0	1	0	1	0	1	0	1	0	1	0	1	0	6			0	uuid:4d9d07f7-09a7-4f3e-9a65-f07ce11cd5e0	uuid:4d9d07f7-09a7-4f3e-9a65-f07ce11cd5e0	2017	Thomas_ALERT	1	1
2022-06-28T14:11:05.659Z	107	0	29	9	2	0	1	2	0	0	2	2	1	1	2				19	1				2	0	1	0	1	1	0	1	0	1	0	1	0	0	1	0	48			0	uuid:7d2fad84-5cb3-427b-b105-a94ddd3f2cbf	uuid:7d2fad84-5cb3-427b-b105-a94ddd3f2cbf	2017	Thomas_ALERT	1	1
2022-06-28T14:09:52.097Z	106	1	21	5	2	1	1		0	0	0	0	0	0	0				12	1				0	0	1	0	1	2	1	2	1	1	1	1	1	1	0					0	uuid:ab902c58-bb35-44dd-bc7c-b2901cb13e33	uuid:ab902c58-bb35-44dd-bc7c-b2901cb13e33	2017	Thomas_ALERT	1	1
2022-06-28T14:08:49.906Z	105	1	25	1	2	1	0		0	0	0	0	0	0	0				12	1				0	0	1	0	1	0	1	0	1	0	1	0	1	0	1	0	8			0	uuid:49ebe757-2d61-41ea-a726-00a5deee720d	uuid:49ebe757-2d61-41ea-a726-00a5deee720d	2017	Thomas_ALERT	1	1
2022-06-28T14:07:43.683Z	104	0	30	1	2	0	1	6	0	0	0	0	0	0	0				3	1	0			0	0	1	0	1	0	1	0	1	0	1	0	1	0	1	1	24			0	uuid:0ae731a1-dd5d-40b3-9a9e-2d268140cbaf	uuid:0ae731a1-dd5d-40b3-9a9e-2d268140cbaf	2017	Thomas_ALERT	1	1
2022-06-28T14:04:04.585Z	103	0	12	4	2	0	1	1	0	0	0	0	0	0	0				12	1				0	0	1	0	1	0	1	0	1	0	1	0	1	1	1	0	24			0	uuid:344c23f0-23d5-4269-8bdc-e88128065109	uuid:344c23f0-23d5-4269-8bdc-e88128065109	2017	Thomas_ALERT	1	1
2022-06-28T14:01:50.247Z	102	1	17	4	2	0	1	6	0	0	2	2	1	1	2				24	1				1	0	1	0	1	1	0	1	0	0	0	0	0	0	0					0	uuid:a12c0da5-72c4-4c8a-a1e1-c8de9f24111e	uuid:a12c0da5-72c4-4c8a-a1e1-c8de9f24111e	2017	Thomas_ALERT	1	1
2022-06-28T14:00:50.041Z	101	0	30	5	2	1	1		0	0	2	0	1	1	2				13	1				2	0	1	0	1	2	1	0	1	1	1	1	1	1	1	0	12			0	uuid:9a6cbf0c-3e4d-4749-b973-eb7de9db3e3c	uuid:9a6cbf0c-3e4d-4749-b973-eb7de9db3e3c	2017	Thomas_ALERT	1	1
2022-06-28T13:59:45.907Z	100	0	35	5	2	0	1	3	0	0	1	1	1	1	1				12	1				2	0	1	0	1	2	2	2	2	1	1	1	1	2	1	1	1			0	uuid:c53cd601-6dc8-445f-8877-73b16a730e61	uuid:c53cd601-6dc8-445f-8877-73b16a730e61	2017	Thomas_ALERT	1	1
2022-06-28T13:58:16.409Z	99	1	35	5	2	1	1		0	0	2	2	1	1	2				14	1				2	0	1	0	1	1	0	1	0	1	1	2	2	0	0					0	uuid:1e197747-3b37-42dd-885c-e39bbfd6455a	uuid:1e197747-3b37-42dd-885c-e39bbfd6455a	2017	Thomas_ALERT	1	1
2022-06-28T13:57:21.776Z	98	0	35	5	2	0	1	6	0	0	0	2	1	1	2				24	1				2	0	1	0	1	1	1	2	1	1	1	1	2	0	0					0	uuid:66e01446-0de1-4f03-babe-ae92247d14d8	uuid:66e01446-0de1-4f03-babe-ae92247d14d8	2017	Thomas_ALERT	1	1
2022-06-28T13:56:19.089Z	97	0	40	5	2	0	1	5	0	0	0	0	0	0	0				25	1				0	0	1	0	1	0	1	0	1	0	1	0	1	1	1	0	6			0	uuid:e7a22a82-da2f-4c8c-8949-0c79907d2313	uuid:e7a22a82-da2f-4c8c-8949-0c79907d2313	2017	Thomas_ALERT	1	1
2022-06-28T13:54:34.136Z	96	0	24	3	2	1	0		0	0	0	0	0	0	0				12	1				0	0	1	0	1	0	1	0	1	0	1	0	1	1	0					0	uuid:3d02cc42-20b8-4f89-aefa-3f04cf5cb8ba	uuid:3d02cc42-20b8-4f89-aefa-3f04cf5cb8ba	2017	Thomas_ALERT	1	1
2022-06-28T13:53:36.579Z	95	0	28	1	2	0	1	5	0	0	1	1	1	1	1				14	1				0	0	1	0	1	0	0	0	0	0	0	0	0	0	0					0	uuid:b169f4dc-7ca9-48e0-abd9-f807d766a932	uuid:b169f4dc-7ca9-48e0-abd9-f807d766a932	2017	Thomas_ALERT	1	1
2022-06-28T13:38:15.038Z	94	0	30	5	2	1	1		0	0	2	2	1	1	0				12	1				0	0	1	0	1	1	0	1	0	1	1	1	1	0	0					0	uuid:b0d6d8f9-1649-4375-b748-839f7a774cf7	uuid:b0d6d8f9-1649-4375-b748-839f7a774cf7	2017	Thomas_ALERT	1	1
2022-06-28T13:36:23.860Z	93	1	35	1	2	1	0		0	0	1	1	1	1	1				12	1				0	0	1	0	1	0	0	0	0	0	0	0	0	0	0					0	uuid:e9c0eb28-9c09-4503-bf26-cd8f75cda880	uuid:e9c0eb28-9c09-4503-bf26-cd8f75cda880	2017	Thomas_ALERT	1	1
2022-06-28T13:34:48.296Z	92	0	15	8	2	1	0		0	0	1	1	1	1	1				14	1				1	0	1	0	1	1	1	1	1	1	1	1	1	0	0					0	uuid:700f03dc-be46-4f7f-8736-f28c4d25753f	uuid:700f03dc-be46-4f7f-8736-f28c4d25753f	2017	Thomas_ALERT	1	1
2022-06-28T13:33:01.450Z	91	0	32	1	1	0	0	3	0	0	0	0	0	0	0				12	1				0	0	1	0	1	0	1	0	1	0	1	0	1	0	0					0	uuid:1b62740f-087a-455e-8df6-aed0439edfb5	uuid:1b62740f-087a-455e-8df6-aed0439edfb5	2017	Thomas_ALERT	1	1
2022-06-28T13:31:37.874Z	90	1	25	1	1	1	1		0	0	0	0	1	1	1				12	1				0	0	1	0	1	0	1	0	1	0	0	0	0	0	0					0	uuid:81527718-65e7-4f6a-907b-1282ddd9669f	uuid:81527718-65e7-4f6a-907b-1282ddd9669f	2017	Thomas_ALERT	1	1
2022-06-28T13:30:35.394Z	89	1	30	1	1	0	1	4	0	0	0	0	0	0	0				24	1				0	0	1	0	1	0	1	0	1	0	1	0	1	0	0					0	uuid:91bce17a-4f9e-4f53-bfd4-684ef40841e1	uuid:91bce17a-4f9e-4f53-bfd4-684ef40841e1	2017	Thomas_ALERT	1	1
2022-06-28T13:29:25.335Z	88	0	32	1	1	1	1		0	0	0	0	0	0	0				12	1				0	0	1	0	1	0	1	0	1	0	1	0	1	0	0					0	uuid:fa6cd495-71ca-4c27-b253-64d7a85d61f2	uuid:fa6cd495-71ca-4c27-b253-64d7a85d61f2	2017	Thomas_ALERT	1	1
2022-06-28T13:28:28.023Z	87	0	68	1	1	0	1	2	0	0	1	2	1	1	2				12	1				2	0	1	0	1	1	1	2	1	1	1	1	1	0	1	0	9			0	uuid:ab1c3a48-883f-4727-afcf-0e14c6869ef5	uuid:ab1c3a48-883f-4727-afcf-0e14c6869ef5	2017	Thomas_ALERT	1	1
2022-06-28T13:27:26.959Z	86	0	55	4	1	0	1	3	0	0	1	1	1	1	2				13	1				0	0	1	0	1	0	0	0	0	0	0	0	0	0	1	0	8			0	uuid:e15a3eaf-53b0-4bf3-a8c3-45caa4a8017b	uuid:e15a3eaf-53b0-4bf3-a8c3-45caa4a8017b	2017	Thomas_ALERT	1	1
2022-06-28T13:26:08.987Z	85	1	26	1	1	0	1	1	0	0	0	0	1	1	1				12	1				0	0	1	0	1	0	1	0	1	0	0	0	0	0	0					0	uuid:be038c6e-3cae-421e-a4bf-5a3fab9ad487	uuid:be038c6e-3cae-421e-a4bf-5a3fab9ad487	2017	Thomas_ALERT	1	1
2022-06-26T17:41:48.902Z	84	1	17	1	1	1	1		0	0	0	0	0	0	0				12	1				0	0	1	0	1	0	1	0	1	0	1	0	1	0	0					0	uuid:f9dd36e9-89f7-41cf-90fc-ce5d48ecead4	uuid:f9dd36e9-89f7-41cf-90fc-ce5d48ecead4	2017	Thomas_ALERT	1	1
2022-06-26T17:41:48.451Z	83	0	50	1	5	0	1	1	1	1	1	1	1	1	1				18	1				1	0	0	0	0	1	1	1	1	1	1	1	1	0	1	1	4			1	uuid:21fbdba7-50a7-4716-a5db-0bbf1543fab1	uuid:21fbdba7-50a7-4716-a5db-0bbf1543fab1	2017	Thomas_ALERT	1	1
2022-06-26T17:41:48.032Z	82	1	24	1	3	0	1	5	0	0	0	0	1	1	1				12	1				1	0	1	0	1	0	1	0	1	1	1	0	0	0	0					0	uuid:565bf09f-b8a4-4d53-b146-4083bac95763	uuid:565bf09f-b8a4-4d53-b146-4083bac95763	2017	Thomas_ALERT	1	1
2022-06-26T17:41:47.604Z	81	0	18	1	3	0	1	6	0	0	2	2	1	1	2				12	1				2	0	1	0	1	2	1	2	1	1	1	1	1	1	0					0	uuid:ca83b7e0-bb1c-45e4-9aa1-8682ae8be0e1	uuid:ca83b7e0-bb1c-45e4-9aa1-8682ae8be0e1	2017	Thomas_ALERT	1	1
2022-06-26T17:41:47.112Z	80	1	35	1	2	0	1	2	0	0	1	1	1	1	1				12	1				1	0	1	0	1	1	1	1	1	1	1	1	1	1	0					0	uuid:b211117a-b7ef-474b-8a52-2ffb1df9a630	uuid:b211117a-b7ef-474b-8a52-2ffb1df9a630	2017	Thomas_ALERT	1	1
2022-06-26T17:41:46.668Z	79	1	21	1	4	1	1		0	0	0	0	1	1	1				12	1				0	0	1	0	1	0	1	0	1	0	0	0	0	0	0					0	uuid:0682a997-cab3-487b-9dd4-e712480ecc0b	uuid:0682a997-cab3-487b-9dd4-e712480ecc0b	2017	Thomas_ALERT	1	1
2022-06-26T17:41:46.235Z	78	0	45	5	4	0	1	4	0	0	1	0	1	0	1				12	1				2	0	1	1	1	1	1	1	1	2	1	1	1	1	0					0	uuid:ad200365-c364-40f8-860f-f93e6086edee	uuid:ad200365-c364-40f8-860f-f93e6086edee	2017	Thomas_ALERT	1	1
2022-06-26T17:41:45.802Z	77	0	40	9	4	0	1		0	0	0	2	1	1	2				12	1				2	0	1	0	1	0	1	2	1	1	1	1	1	1	1	0	20			1	uuid:2362b27e-4988-430a-a8a0-fa107a098b59	uuid:2362b27e-4988-430a-a8a0-fa107a098b59	2017	Thomas_ALERT	1	1
2022-06-26T17:41:45.261Z	76	1	35	4	4	1	1	4	0	0	2	2	1	1	2				12	1				2	0	1	0	1	2	1	2	1	1	1	1	1	1	0					0	uuid:6fc0b579-a9fe-4206-b64b-6cf26d1499ba	uuid:6fc0b579-a9fe-4206-b64b-6cf26d1499ba	2017	Thomas_ALERT	1	1
2022-06-26T17:41:44.869Z	75	0	20	5	4	1	1		0	0	2	2	2	2	2				12	1				2	0	1	0	1	2	1	2	1	2	1	2	1	1	1	0	6			1	uuid:50a0cf28-8eee-4f63-99db-f7052e083f7e	uuid:50a0cf28-8eee-4f63-99db-f7052e083f7e	2017	Thomas_ALERT	1	1
2022-06-26T17:41:44.364Z	74	0	18	1	4	0	1	2	0	0	0	0	0	0	0				12	1				0	0	1	0	1	0	1	0	1	0	1	0	1	0	1	1	6			1	uuid:1de69591-a57f-4a06-902c-302224febe94	uuid:1de69591-a57f-4a06-902c-302224febe94	2017	Thomas_ALERT	1	1
2022-06-26T17:41:43.877Z	73	0	21	1	4	1	1		0	0	1	0	0	0	1				12	1				1	0	1	0	1	1	1	0	1	0	1	0	1	0	1	0	6			1	uuid:fae9d09e-b676-40a6-89d2-ba874abca823	uuid:fae9d09e-b676-40a6-89d2-ba874abca823	2017	Thomas_ALERT	1	1
2022-06-25T08:44:19.671Z	72	0	27	1	4	1	1		0	0	1	1	1	1	1				12	1				0	0	1	0	1	0	0	0	0	0	0	0	0	0	0					0	uuid:06e50941-6662-4848-8408-d1d69e061bc3	uuid:06e50941-6662-4848-8408-d1d69e061bc3	2017	Thomas_ALERT	1	1
2022-06-25T08:44:19.332Z	71	1	60	1	4	1	0		0	0	2	2	1	1	2				12	1				2	0	1	0	1	1	1	1	0	1	1	1	1	0						0	uuid:1c9a2129-343d-4e87-9079-fde5719cf5fa	uuid:1c9a2129-343d-4e87-9079-fde5719cf5fa	2017	Thomas_ALERT	1	1
2022-06-25T08:44:18.799Z	70	1	30	1	4	1	1		0	0	0	0	0	0	0				12	1				0	0	1	0	1	0	1	0	1	0	1	0	1	0	1	0	8			1	uuid:4dc8491e-bb96-4661-b760-1ea66e155a35	uuid:4dc8491e-bb96-4661-b760-1ea66e155a35	2017	Thomas_ALERT	1	1
2022-06-25T08:44:18.362Z	69	1	23	1	4	0	1	4	0	0	0	0	1	1	1				24	1				0	0	1	0	1	0	1	0	1	1	0	1	0	0	0					0	uuid:a0b48efb-2b27-4ab5-a237-324d9cdec4b4	uuid:a0b48efb-2b27-4ab5-a237-324d9cdec4b4	2017	Thomas_ALERT	1	1
2022-06-25T08:44:17.924Z	68	0	25	5	4	0	1		0	0	1	0	1	1	1																												0	uuid:fc802877-850d-4f10-b097-af5e249f2909	uuid:fc802877-850d-4f10-b097-af5e249f2909	2017	Thomas_ALERT	1	1
2022-06-25T08:44:17.487Z	67	0	25	4	4	0	1	3	0	0	0	0	0	0	0				24	1				0	0	1	0	1	0	1	0	1	0	1	0	1	0	1	0	3			1	uuid:5ce986cd-751a-4a83-999e-4d412e962bcf	uuid:5ce986cd-751a-4a83-999e-4d412e962bcf	2017	Thomas_ALERT	1	1
2022-06-25T08:44:17.137Z	66	0	29	1	4	0		3	0	0	0	0	0	0	0				24	1				0	0	1	0	1	0	1	0	1	0	1	0	1	0	0					0	uuid:2ee7064c-5ac5-49c9-9a2c-0f3d75f4d6e4	uuid:2ee7064c-5ac5-49c9-9a2c-0f3d75f4d6e4	2017	Thomas_ALERT	1	1
2022-06-25T08:44:16.599Z	65	1	18	5	4	0	1	2	0	0	1	0	1	1	1				24	1				1	0	1	0	1	0	0	0	1	1	1	1	1	0	0					0	uuid:b304a5af-9618-4bbb-bbd5-bfeac1a59ca2	uuid:b304a5af-9618-4bbb-bbd5-bfeac1a59ca2	2017	Thomas_ALERT	1	1
2022-06-25T08:44:16.158Z	64	1	18	5	4	0	1	2	0	0	0	0	0	0	0				12	1				0	0	1	0	1	0	1	0	1	0	1	0	1	0	1	1	11			1	uuid:459c05ac-1805-4fc7-adee-7f0f1879b61c	uuid:459c05ac-1805-4fc7-adee-7f0f1879b61c	2017	Thomas_ALERT	1	1
2022-06-25T08:44:15.803Z	63	0	32	1	4	0	1		0	0	2	1	0	1	2				12	1				0	0																		0	uuid:19188f7a-7a4b-4530-82a3-c975d57fad09	uuid:19188f7a-7a4b-4530-82a3-c975d57fad09	2017	Thomas_ALERT	1	1
2022-06-25T08:44:15.277Z	62	0	29	1	4	0	1		0	0	0	0	0	0	0				12	1				0	0	1	0	1	0	1	0	1	0	1	0	1	0	1	0	7			1	uuid:aa81de8d-f024-4a7f-b541-073a03b5bff9	uuid:aa81de8d-f024-4a7f-b541-073a03b5bff9	2017	Thomas_ALERT	1	1
2022-06-25T08:44:14.814Z	61	0	29	1	4	0	1		0	0	1	0	1	1	1				12	1				0	0	1	0	1	0	0	0	1	0	0	0	0	0						0	uuid:79794e0f-ae7a-4af5-8d35-855735bd5364	uuid:79794e0f-ae7a-4af5-8d35-855735bd5364	2017	Thomas_ALERT	1	1
2022-06-25T08:44:14.364Z	60	1	18	4	4	1	1	1	0	0	2	0	0	0	2				12	1				0	0	1	0	1	0	1	0	1	0	0	0	1	0	0					0	uuid:8e36e549-7827-4525-adcd-6da15d5cdd92	uuid:8e36e549-7827-4525-adcd-6da15d5cdd92	2017	Thomas_ALERT	1	1
2022-06-25T08:44:13.939Z	59	1	63	5	4	1	0		0	0	0	0	1	1	1				12	1				1	0	1	0	1	0	1	0	1	1	1	1	1	0	1	0	6			1	uuid:f6161e80-6498-43b8-900d-cbf051ba7f07	uuid:f6161e80-6498-43b8-900d-cbf051ba7f07	2017	Thomas_ALERT	1	1
2022-06-25T08:44:13.562Z	58	0	25	4	4	0	1	2	0	0	0	1	1	1	1				12	1					0	1	0	1	0	1	0	0	0	0	0	0	0	0					0	uuid:aa40eb6c-060c-476d-bec8-9c5cd7643681	uuid:aa40eb6c-060c-476d-bec8-9c5cd7643681	2017	Thomas_ALERT	1	1
2022-06-25T08:44:13.071Z	57	1	52	5	4	1	1		2	0	0	0	2	2	2				12	1				2												1	0						0	uuid:c4ada79b-a18b-4540-ad20-438aa44f85a7	uuid:c4ada79b-a18b-4540-ad20-438aa44f85a7	2017	Thomas_ALERT	1	1
2022-06-25T08:44:12.719Z	56	1	20	5	4	0	1	2	0	0	0	0	2	0	2				12	1				1	0	1	0	1	2	1	0	1	2	1	2	2	2	1	1	24			1	uuid:8eb4ba31-c500-48f1-89c5-95f8fc59e07c	uuid:8eb4ba31-c500-48f1-89c5-95f8fc59e07c	2017	Thomas_ALERT	1	1
2022-06-25T08:44:12.244Z	55	0	45	1	4	1	0		0	0	0	0	0	0	0				12	1				0	0	1	0	1	0	1	0	1	0	1	0	1	0	0					0	uuid:04bf5a42-eac2-4ac6-8931-e2f939b082ea	uuid:04bf5a42-eac2-4ac6-8931-e2f939b082ea	2017	Thomas_ALERT	1	1
2022-06-25T08:44:11.850Z	54	0	27	5	4	0	1	3	0	0	0	0	2	0	2				12	1				0	0	1	0	1	0	1	0	1	2	0	0	1	0	0					0	uuid:477be2ba-8096-4a0f-abe4-0815a61ffde3	uuid:477be2ba-8096-4a0f-abe4-0815a61ffde3	2017	Thomas_ALERT	1	1
2022-06-25T08:44:11.322Z	53	0	43	5	4	1	0		0	0	2	0	0	0	2				12	1				2	0	1	0	1	2	1	1	2	1	2	1	2	2	1	0	7			1	uuid:f5a9467f-8986-48f9-9b05-8f57e908ad0b	uuid:f5a9467f-8986-48f9-9b05-8f57e908ad0b	2017	Thomas_ALERT	1	1
2022-06-25T08:44:10.904Z	52	1	35	1	4	1	1		0	0	0	0	0	0	0				12	1				0	0	1	0	1	0	1	0	1	0	1	0	1	0	1	0	7			1	uuid:f31dc34b-5e3a-4821-b48c-7163b7e95514	uuid:f31dc34b-5e3a-4821-b48c-7163b7e95514	2017	Thomas_ALERT	1	1
2022-06-25T08:44:10.488Z	51	0	35	1	4	0	1	2	0	0	0	2	1	1	2				24	1				2	0	1	0	1	0	1	2	1	1	1	1	1	0	1	0	7			1	uuid:d7dae731-98f4-46ef-b991-4c71eb1e457b	uuid:d7dae731-98f4-46ef-b991-4c71eb1e457b	2017	Thomas_ALERT	1	1
2022-06-25T08:44:10.075Z	50	1	45	5	4	0	1		0	0	0	0	1	1	1				12	1				0	0	1	0	1	2	1	0	1	0	0	0	0	0	0					0	uuid:278caf8e-2067-498b-ae72-349f48e0932f	uuid:278caf8e-2067-498b-ae72-349f48e0932f	2017	Thomas_ALERT	1	1
2022-06-25T08:44:09.655Z	49	0	55	4	4	1	1	6	0	0	0	0	0	0	0				24	1				0	0	1	0	1	0	1	0	1	0	1	0	1	0	0					0	uuid:b3a1143a-68fe-4c55-b75d-8b933760421a	uuid:b3a1143a-68fe-4c55-b75d-8b933760421a	2017	Thomas_ALERT	1	1
2022-06-25T08:10:42.585Z	47	0	42	1	4	1	1		0	0	0	0	0	0	0				12	1				0	0	1	0	1	0	1	0	1	0	1	0	1	0	0					0	uuid:474680b6-cc02-42ed-b79b-32b3a9dfd706	uuid:474680b6-cc02-42ed-b79b-32b3a9dfd706	2017	Thomas_ALERT	1	1
2022-06-25T08:10:42.028Z	46	0	20	1	4	0	1	2	0	0	0	0	0	0	1				12	1				1	0	1	0	1	0	0	0	0	1	1	1	1	0	1	0	9			1	uuid:c60c2ace-d14b-4fa4-be8b-bc04655a93d5	uuid:c60c2ace-d14b-4fa4-be8b-bc04655a93d5	2017	Thomas_ALERT	1	1
2022-06-25T08:10:41.631Z	45	0	60	1	4	1	1		0	0	1	1	1	1	1				12	1					0	1	0	1	0	0	0	0	1	1	1	1	0	1	0	6			1	uuid:fc0fa697-f639-4552-a507-e29c8bfe6e5d	uuid:fc0fa697-f639-4552-a507-e29c8bfe6e5d	2017	Thomas_ALERT	1	1
2022-06-25T08:10:41.271Z	44	0	27	1	4	1	1		0	0	1	1	1	1	1				12	1				0	0	1	0	1	1	1	1	1	0	1	0	0	0	0					0	uuid:5da6577a-c46c-451d-8029-5c7331391e36	uuid:5da6577a-c46c-451d-8029-5c7331391e36	2017	Thomas_ALERT	1	1
2022-06-25T08:10:40.713Z	43	0	37	4	3	1	0		0	0	0	0	0	1	2				12					0	0	1	0	1	0	1	0	1	1	0	2	0	0	0					0	uuid:91938086-58be-4d53-b5f3-92fe4e306617	uuid:91938086-58be-4d53-b5f3-92fe4e306617	2017	Thomas_ALERT	1	1
2022-06-25T08:10:40.304Z	42	0	42	1	3	1	0		0	0	0	0	1	2	0				24	1				1	0	1	0	1	1	2	1	2	0	1	0	1	2	1	1	11			1	uuid:db09edac-1a8d-4c68-bf69-d9cb1b4cab12	uuid:db09edac-1a8d-4c68-bf69-d9cb1b4cab12	2017	Thomas_ALERT	1	1
2022-06-25T08:10:39.883Z	41	0	35	1	3	0	1	6	0	0	0	0	0	0	2				26	1																							0	uuid:d918f00a-be8c-49e3-adbc-fab23cf0e196	uuid:d918f00a-be8c-49e3-adbc-fab23cf0e196	2017	Thomas_ALERT	1	1
2022-06-25T08:10:39.383Z	40	1	28	5	3	0	1		0	0	2	0	1	1	0				12	1				1	0	1	0	1	1	2	1	2	0	1	1	2	2	0					0	uuid:e23aaa60-7a9a-46fb-adfd-eed359f7da42	uuid:e23aaa60-7a9a-46fb-adfd-eed359f7da42	2017	Thomas_ALERT	1	1
2022-06-25T08:10:38.960Z	39	0	50	4	3	1	0		0	0	0	0	0	0	0				12	1				0	0	1	0	1	0	1	0	1	0	1	0	1	0	0					0	uuid:3e8249d0-0272-4d37-8f72-fe55cd8ad5d6	uuid:3e8249d0-0272-4d37-8f72-fe55cd8ad5d6	2017	Thomas_ALERT	1	1
2022-06-25T08:10:38.574Z	38	1	35	1	3	1	0		0	0	0	0	0	0	0				12	1				0	0	1	0	1	0	1	0	1	0	1	0	1	0	0					0	uuid:ff675989-fcfc-4918-9e39-5e1cb45319df	uuid:ff675989-fcfc-4918-9e39-5e1cb45319df	2017	Thomas_ALERT	1	1
2022-06-25T08:10:38.092Z	37	1	40	1	3	1	1		0	0	0	0	0	0	0				12	1				0	0	1	0	1	0	1	0	1	0	1	0	1	0	0					0	uuid:2fcd369d-205b-42c3-bb5a-b10c786b70da	uuid:2fcd369d-205b-42c3-bb5a-b10c786b70da	2017	Thomas_ALERT	1	1
2022-06-25T08:10:37.638Z	36	0	58	5	3	0	1	1	0	0	0	0	1	1	1				12	1				0	0	1	0	1	0	1	0	1	1	1	1	1	0	1	0	11			1	uuid:d14ac3be-0186-4602-a559-aded173de37a	uuid:d14ac3be-0186-4602-a559-aded173de37a	2017	Thomas_ALERT	1	1
2022-06-25T08:10:37.277Z	35	0	15	4	3	0	1	5	0	0	0	0	0	0	0				12	1				0	0	1	0	1	0	1	0	1	0	1	0	1	0	1	1	13			1	uuid:97d2380c-121a-4398-a900-f1f9579da29d	uuid:97d2380c-121a-4398-a900-f1f9579da29d	2017	Thomas_ALERT	1	1
2022-06-25T08:10:36.737Z	34	1	29	5	3	0	1	6	0	0	0	0	0	0	0				24	1				0	0	1	0	1	0	1	0	1	1	1	0	1	1	0					0	uuid:023b04d8-fc3a-4983-80dc-5f6b67bba157	uuid:023b04d8-fc3a-4983-80dc-5f6b67bba157	2017	Thomas_ALERT	1	1
2022-06-25T08:10:36.402Z	33	1	55	1	3	0	1	2	0	0	0	0	1	1	1				12	1				1	0	1	0	1	0	1	0	1	1	1	1	1	1	0					0	uuid:2fc25838-47da-455a-a39c-1e35984511f3	uuid:2fc25838-47da-455a-a39c-1e35984511f3	2017	Thomas_ALERT	1	1
2022-06-25T08:10:35.969Z	32	0	31	1	3	0	1	1	0	0	0	0	0	0	0				12	1				0	0	1	0	1	0	1	0	1	0	1	0	1	0	1	1	48			1	uuid:c947b6bf-a4fd-4a58-8478-ad6f37852578	uuid:c947b6bf-a4fd-4a58-8478-ad6f37852578	2017	Thomas_ALERT	1	1
2022-06-25T08:10:35.319Z	31	0	37	1	3	0			0	0	0	0	0	0	0				12	1				0	0	1	0	1	0	1	0	1	0	1	0	1	1						0	uuid:23ee0c95-5ecc-4b71-a8d9-163bd2fda597	uuid:23ee0c95-5ecc-4b71-a8d9-163bd2fda597	2017	Thomas_ALERT	1	1
2022-06-25T08:10:34.838Z	30	1	19	1	3	1	1		0	0	0	0	0	0	0				12	1				0	0	1	0	1	0	1	0	1	0	1	0	1	1	0					0	uuid:21d949a3-70ad-4209-a3d3-13b1500eab04	uuid:21d949a3-70ad-4209-a3d3-13b1500eab04	2017	Thomas_ALERT	1	1
2022-06-25T08:10:34.467Z	29	0	44	1	3	0	1	3	0	0	0	0	0	0	0				12	1	0			0	0	1	0	1	0	1	0	1	0	1	0	1	1	1	1	18			1	uuid:e372dd16-c401-49f5-a21e-cff0abd593a3	uuid:e372dd16-c401-49f5-a21e-cff0abd593a3	2017	Thomas_ALERT	1	1
2022-06-25T08:10:33.953Z	28	1	35	4	3	1	1		0	0	0	0	0	0	0				12	1				0	0	1	0	1	0	1	0	1	0	1	0	1	1	1	1	18			1	uuid:00257bd9-78d9-469f-9c9d-da92f46b4416	uuid:00257bd9-78d9-469f-9c9d-da92f46b4416	2017	Thomas_ALERT	1	1
2022-06-25T08:10:33.533Z	27	1	32	1	3	0	1	5	0	0	1	1	1	1	1				12	1				0	0	1	0	1	1	1	2	2	1	2	1	1	2	1	2	24			1	uuid:681748b5-ca9b-462b-b59b-c70899d44b16	uuid:681748b5-ca9b-462b-b59b-c70899d44b16	2017	Thomas_ALERT	1	1
2022-06-25T08:10:33.148Z	26	0	29	1	3	0	1	3	0	0	0	0	0	0	0				12	1				0	0	1	0	1	0	1	0	1	0	1	0	1	1						0	uuid:e0e4d8d4-87c6-4717-b85e-14cd0535831a	uuid:e0e4d8d4-87c6-4717-b85e-14cd0535831a	2017	Thomas_ALERT	1	1
2022-06-25T08:10:32.616Z	25	0	26	4	3	0	1		0	0	0	0	0	0	0				12	1				0	0	1	0	1	0	1	0	1	0	1	0	1	1						0	uuid:47e84033-ee7c-4629-9c1f-893f9c40637d	uuid:47e84033-ee7c-4629-9c1f-893f9c40637d	2017	Thomas_ALERT	1	1
2022-06-25T08:10:32.178Z	24	0	27	9	3	0	1	1	0	0	1	1	1	1	1				12	1				1	0	1	0	1	1	1	1	1	1	1	1	1	1	0					0	uuid:e80b6b1b-29df-4485-a7e5-f5e1a09fd273	uuid:e80b6b1b-29df-4485-a7e5-f5e1a09fd273	2017	Thomas_ALERT	1	1
2022-06-25T07:28:26.787Z	23	0	42	1	3		1		0	0	0	0	0	0	0									0	0	1	0	1	0	1	0	1	0	1	0	1	1						0	uuid:232480ef-4231-4c0e-99fd-b1947c6fc37a	uuid:232480ef-4231-4c0e-99fd-b1947c6fc37a	2017	Thomas_ALERT	1	1
2022-06-25T07:28:25.736Z	22	1	23	1	3	0	1		0	0	0	0	1	1	1				24	1				1												0	0						0	uuid:f22cae58-a66d-411b-8ad9-5eb304adfc36	uuid:f22cae58-a66d-411b-8ad9-5eb304adfc36	2017	Thomas_ALERT	1	1
2022-06-25T07:28:24.862Z	21	0	19	1	3	0	1	5	0	0	0	1	0	1	1				12	1				0	0	1	0	1	0	0	0	1	0	1	0	0	0	1	1	12			1	uuid:d34cb3b1-6314-41e6-b16a-e386d88f07a1	uuid:d34cb3b1-6314-41e6-b16a-e386d88f07a1	2017	Thomas_ALERT	1	1
2022-06-25T07:28:24.368Z	20	0	30	1	3	1	1		1	1	2	1	2	1	2				12	1				1	0	0	0	0	1	0	0	0	0	0	0	0	0	1	0	8			1	uuid:2133e48a-c22e-402e-be81-2cee12ace0c6	uuid:2133e48a-c22e-402e-be81-2cee12ace0c6	2017	Thomas_ALERT	1	1
2022-06-25T07:28:18.487Z	19	1	50	1	3	1	1		0	0	2	1	1	1	2				12	1				0	0	1	0	1	1	2	1	2	2	2	2	2	2	0					0	uuid:71e89cb9-45ad-4f22-aa0e-cf79fb1e46e9	uuid:71e89cb9-45ad-4f22-aa0e-cf79fb1e46e9	2017	Thomas_ALERT	1	1
2022-06-25T07:28:15.224Z	18	1	83	1	3	0	1	1	0	0	0	0	2	1	2				12	1				0	0	1	0	1	0	1	0	1	2	0	1	0	0	0					0	uuid:d7f7c847-42c1-4dfb-b2ed-4e82188920d9	uuid:d7f7c847-42c1-4dfb-b2ed-4e82188920d9	2017	Thomas_ALERT	1	1
2022-06-25T07:28:14.275Z	17	0	28	1	3	0	1	3	0	0	0	0	0	0	0				12	1				0	0	1	0	1	0	1	0	1	0	0	0	1	0	1	1	36			1	uuid:bb7b5200-a83b-4d98-aaad-3b957dfe4c4c	uuid:bb7b5200-a83b-4d98-aaad-3b957dfe4c4c	2017	Thomas_ALERT	1	1
2022-06-25T07:28:06.807Z	16	0	38	1	3	1	1		0	0	0	0	1	1	2				12	1				1	0	1	0	1	0	1	0	1	1	1	1	1	1	0					0	uuid:ba75c5f5-cab4-4afa-b687-3e4efbb82653	uuid:ba75c5f5-cab4-4afa-b687-3e4efbb82653	2017	Thomas_ALERT	1	1
2022-06-25T07:28:06.017Z	15	1	38	1	3	0			0	0	1	1	0	0	2									0	0	1	0	1	0	0	0	0	0	1	0	1	1						0	uuid:694f341a-9c28-4ed7-9d26-6e4e0b677536	uuid:694f341a-9c28-4ed7-9d26-6e4e0b677536	2017	Thomas_ALERT	1	1
2022-06-25T07:28:05.423Z	14	1	15	1	3	0	1	4	0	0	1	1	0	0	2				24	1				0	0	1	0	1	0	0	0	0	0	1	0	1	0	1	1	12			1	uuid:43eebce2-0dfe-4c21-aa51-bc1d99b261d0	uuid:43eebce2-0dfe-4c21-aa51-bc1d99b261d0	2017	Thomas_ALERT	1	1
2022-06-25T07:28:04.760Z	13	0	35	1	3	1			0	0	0	0	0	1	1				24	1				0	0	1	0	1	0	1	0	1	0	1	0	0	0	1	1	12			1	uuid:915cd95e-9f1b-483a-920b-55633b2138bc	uuid:915cd95e-9f1b-483a-920b-55633b2138bc	2017	Thomas_ALERT	1	1
2022-06-25T07:28:03.779Z	12	0	50	1	3	1	1		0	0	1	2	2	1	2				24	1				2	0	1	0	1	1	1	2	1	1	2	2	2	2	0					0	uuid:9a4b4aee-bdc4-4ec8-a122-da9677dc187e	uuid:9a4b4aee-bdc4-4ec8-a122-da9677dc187e	2017	Thomas_ALERT	1	1
2022-06-25T07:28:02.642Z	11	0	40	5	3		1		0	0	0	0	0	1	1				12	1				1	0	1	0	1	0	1	0	1	0	1	1	1	1						0	uuid:a5b0f298-9f2a-4c65-966a-8342d9cdfd6b	uuid:a5b0f298-9f2a-4c65-966a-8342d9cdfd6b	2017	Thomas_ALERT	1	1
2022-06-25T07:28:01.450Z	10	1	28	1	3	0	1	2	0	0	0	0	0	0	0				12	1				0	0	1	0	1	0	1	0	1	0	1	0	1	1	1	1	15			1	uuid:f1fa7693-cd09-4b7e-9df3-27903a4764cf	uuid:f1fa7693-cd09-4b7e-9df3-27903a4764cf	2017	Thomas_ALERT	1	1
2022-06-25T07:28:00.552Z	9	0	20	1	3	1	1		0	0	0	0	0	0	0				12	1				0	0	1	0	1	0	1	0	1	0	1	0	1	1	1	2	7			1	uuid:5825ddea-2c96-4ce8-a024-52f4f1c0c307	uuid:5825ddea-2c96-4ce8-a024-52f4f1c0c307	2017	Thomas_ALERT	1	1
2022-06-25T07:27:57.721Z	8	1	63	1	3		1		0	0	0	0	0	0	0				12	1				0	0	1	0	1	0	1	0	1	0	1	0	1	1						0	uuid:e1e06303-b2cf-4f1b-add3-a315a3f6231e	uuid:e1e06303-b2cf-4f1b-add3-a315a3f6231e	2017	Thomas_ALERT	1	1
2022-06-25T07:27:57.328Z	7	0	20	1	3	1	1		0	0	0	0	0	0	0				12	1				0	0	1	0	1	0	1	0	1	0	1	0	1	1	0					0	uuid:0e889f56-56f6-49bb-aeb9-58948b581e84	uuid:0e889f56-56f6-49bb-aeb9-58948b581e84	2017	Thomas_ALERT	1	1
2022-06-25T07:27:56.827Z	6	1	15	5	1	0	1	4	0	0	0	0	2	2	2				36	1				2	0	1	0	1	2	2	0	1	1	0	0	0	0	1	0	48			1	uuid:23a80d81-307d-48db-8e9e-8c6a2e84af2c	uuid:23a80d81-307d-48db-8e9e-8c6a2e84af2c	2017	Thomas_ALERT	1	1
2022-06-25T07:27:56.353Z	5	0	30	5	1	0	1	2	0	0	0	2	1	1	2				12	1				2	0	1	0	1	2	2	2	1	1	1	1	1	2	1	0	17			1	uuid:d4a0d02a-5da1-49ac-9521-9e713897182a	uuid:d4a0d02a-5da1-49ac-9521-9e713897182a	2017	Thomas_ALERT	1	1
2022-06-25T07:27:55.724Z	4	1	46	1	1	1	1		0	0	0	2	0	0	2				12	1				2	0	1	0	1	0	1	2	1	0	1	0	1	1	0					0	uuid:21330fa7-7483-4fb6-9548-62c3eaddad26	uuid:21330fa7-7483-4fb6-9548-62c3eaddad26	2017	Thomas_ALERT	1	1
2022-06-25T07:27:54.147Z	3	0	38	4	1	0	1	1	0	0	2	2	2	2	2				12	1				2	0	1	0	1	0	0	2	1	0	0	0	0	1	0					0	uuid:e09279fd-0b25-44a8-b505-6ee0695c00a0	uuid:e09279fd-0b25-44a8-b505-6ee0695c00a0	2017	Thomas_ALERT	1	1
2022-06-25T06:58:32.088Z	2	1	25	5	1	0	1	6	0	0	0	0	0	0	0				35	1				0	0	1	0	1	0	1	0	1	0	1	0	1	0	1	1	14			1	uuid:e255f500-0e5b-464a-8225-82d5c3b94a59	uuid:e255f500-0e5b-464a-8225-82d5c3b94a59	2017	Thomas_ALERT	1	1
2022-06-25T06:53:19.034Z	1	0	22	5	1	0	1	4	0	0	2	2	1	1	2					1				2	0	1	0	1	2	1	2	1	1	1	1	1	1						0	uuid:165cff88-ec23-4bf0-9bf7-37f43f2b3888	uuid:165cff88-ec23-4bf0-9bf7-37f43f2b3888	2017	Thomas_ALERT	1	1
[truncated: 5 more columns]
