# Supplementary material for: Relevance of reporting leprosy related disability at the completion of multi drug therapy: A 5-year retrospective analysis of disability in persons affected by leprosy at ALERT Hospital Ethiopia
Source: PLoS Negl Trop Dis. 2024 Dec 13;18(12):e0012720. doi: 10.1371/journal.pntd.0012720 (PMC11676867; doi:10.1371/journal.pntd.0012720)
Supplement: S2 Data — (XLSX) [file pntd.0012720.s002.xlsx]

## Sheet: Sheet 1 - 676 transferd
676 transferd
SubmissionDate	serial_number	sex	age	region	yod	smear_result	catagory	bacteriologic_index	Int_eye_Lt	Int_eye_Rt	Int_hand_Lt	Int_hand_Rt	Int_feet_Lt	Int_feet_Rt	Int_disablity_grade	total_number_household_contact_atdiagnosis	total_number_household_evaluated_atdisgnosis	Number_hosholdcontact_diagnosed_with_leprosy	duration_treatment	completed_treatment	defaulter	transfer_out	relapse	steroid_use	reason_for_steroid	duration_steroid_use	followup	instanceID	KEY	SubmitterID	SubmitterName	AttachmentsPresent	AttachmentsExpected	Status	ReviewState	DeviceID	Edits	FormVersion
2022-08-07T08:45:05.994Z	764	0	12	5	2020	0	1		0	0	0	0	0	0	0							1					0	uuid:230cc4f1-b868-4d87-94d3-c3c65f31e39f	uuid:230cc4f1-b868-4d87-94d3-c3c65f31e39f	2173	Tom	1	1			collect:4ommCYumgKVZEpZZ	0	[encrypted:AYImkVjZ]
2022-08-07T08:44:27.658Z	763	0	37	4	2020	0	1		0	0	2	2	1	2	2							1					0	uuid:55292ab8-0d30-448f-806d-0f7fe6c746e7	uuid:55292ab8-0d30-448f-806d-0f7fe6c746e7	2173	Tom	1	1			collect:4ommCYumgKVZEpZZ	0	[encrypted:AYImkVjZ]
2022-08-07T08:43:46.384Z	762	0	18	5	2020	0	1		0	0	0	0	0	0	0							1					0	uuid:050e69d4-8920-4a27-ba65-bf88fc9d87c5	uuid:050e69d4-8920-4a27-ba65-bf88fc9d87c5	2173	Tom	1	1			collect:4ommCYumgKVZEpZZ	0	[encrypted:AYImkVjZ]
2022-08-07T08:43:03.480Z	761	0	46	5	2020	1	0		0	0	0	0	0	0	0							1					0	uuid:299aac9c-bf12-4072-8801-63668b5fb950	uuid:299aac9c-bf12-4072-8801-63668b5fb950	2173	Tom	1	1			collect:4ommCYumgKVZEpZZ	0	[encrypted:AYImkVjZ]
2022-08-07T08:42:23.579Z	760	0	59	5	2020	1	1		0	0	1	1	1	1	1							1					0	uuid:fe0f98df-7eaf-4795-bce3-4ccac31320ab	uuid:fe0f98df-7eaf-4795-bce3-4ccac31320ab	2173	Tom	1	1			collect:4ommCYumgKVZEpZZ	0	[encrypted:AYImkVjZ]
2022-08-07T08:41:49.134Z	759	1	19	4	2020	0	1		0	0	1	1	1	1	1							1					0	uuid:7b13379b-bb5d-4640-a391-235f5c82141d	uuid:7b13379b-bb5d-4640-a391-235f5c82141d	2173	Tom	1	1			collect:4ommCYumgKVZEpZZ	0	[encrypted:AYImkVjZ]
2022-08-07T08:40:58.323Z	758	1	35	4	2020	1	1		0	0	0	1	0	1	1							1					0	uuid:539c5645-619f-4622-aebe-96ddc8a6a7a4	uuid:539c5645-619f-4622-aebe-96ddc8a6a7a4	2173	Tom	1	1			collect:4ommCYumgKVZEpZZ	0	[encrypted:AYImkVjZ]
2022-08-07T08:40:20.834Z	757	0	65	10	2020	1	1		0	0	0	1	0	0	1							1					0	uuid:765f6b9d-a7ee-46b7-96d7-5231dff9e30d	uuid:765f6b9d-a7ee-46b7-96d7-5231dff9e30d	2173	Tom	1	1			collect:4ommCYumgKVZEpZZ	0	[encrypted:AYImkVjZ]
2022-08-07T08:39:38.872Z	756	0	40	5	2020	1	1		0	0	0	0	0	0	0							1					0	uuid:4636db7c-202e-4d14-ab33-0f10d67e6c1e	uuid:4636db7c-202e-4d14-ab33-0f10d67e6c1e	2173	Tom	1	1			collect:4ommCYumgKVZEpZZ	0	[encrypted:AYImkVjZ]
2022-08-07T08:38:53.187Z	755	0	18	5	2020	0	1		0	0	0	0	0	0	0							1					0	uuid:e41e79e2-8807-4a80-882b-4386534dc39b	uuid:e41e79e2-8807-4a80-882b-4386534dc39b	2173	Tom	1	1			collect:4ommCYumgKVZEpZZ	0	[encrypted:AYImkVjZ]
2022-08-07T08:38:02.068Z	754	0	55	5	2020	1	1		0	0	0	0	1	1	1							1					0	uuid:3393fb20-5b8b-4d4d-b91d-18e7eb50f525	uuid:3393fb20-5b8b-4d4d-b91d-18e7eb50f525	2173	Tom	1	1			collect:4ommCYumgKVZEpZZ	0	[encrypted:AYImkVjZ]
2022-08-07T08:37:22.741Z	753	1	22	5	2020	0	1		0	0	1	1	1	1	1							1					0	uuid:1f2bc936-3a88-4382-8397-3312969ceda8	uuid:1f2bc936-3a88-4382-8397-3312969ceda8	2173	Tom	1	1			collect:4ommCYumgKVZEpZZ	0	[encrypted:AYImkVjZ]
2022-08-07T08:36:41.604Z	752	0	60	4	2020		1															1					0	uuid:79b9f1a8-5511-4ab6-b176-58930fd90ae3	uuid:79b9f1a8-5511-4ab6-b176-58930fd90ae3	2173	Tom	1	1			collect:4ommCYumgKVZEpZZ	0	[encrypted:AYImkVjZ]
2022-08-07T08:36:12.214Z	751	0	50	10	2020		1		0	0	1	1	1	1	1							1	1				0	uuid:81f79717-1e65-4b5f-9339-6fbdd4ed2837	uuid:81f79717-1e65-4b5f-9339-6fbdd4ed2837	2173	Tom	1	1			collect:4ommCYumgKVZEpZZ	0	[encrypted:AYImkVjZ]
2022-08-07T08:30:59.967Z	748	0	26	5	2019	0	1		0	0	1	1	1	1	1							1					0	uuid:9f6bcb69-08e0-496b-9d7e-2e40e155ae3e	uuid:9f6bcb69-08e0-496b-9d7e-2e40e155ae3e	2173	Tom	1	1			collect:4ommCYumgKVZEpZZ	0	[encrypted:AYImkVjZ]
2022-08-07T08:29:02.713Z	746	1	30	5	2019	0	1		0	0	2	2	1	1	2							1					0	uuid:e9d42c6d-1ae2-4749-9fcc-27bfe1e3af87	uuid:e9d42c6d-1ae2-4749-9fcc-27bfe1e3af87	2173	Tom	1	1			collect:4ommCYumgKVZEpZZ	0	[encrypted:AYImkVjZ]
2022-08-07T08:26:11.108Z	743	0	42	5	2019	0	1		0	0	0	0	1	0	1							1					0	uuid:758761eb-4f87-4f68-a0be-3ba448458a1f	uuid:758761eb-4f87-4f68-a0be-3ba448458a1f	2173	Tom	1	1			collect:4ommCYumgKVZEpZZ	0	[encrypted:AYImkVjZ]
2022-08-07T08:25:17.975Z	742	1	34	5	2019	0	1		0	0	2	2	1	1	2							1					0	uuid:7a448014-77aa-4094-86b1-27910b03f8d1	uuid:7a448014-77aa-4094-86b1-27910b03f8d1	2173	Tom	1	1			collect:4ommCYumgKVZEpZZ	0	[encrypted:AYImkVjZ]
2022-08-07T08:23:04.286Z	740	0	56	5	2019	1	1		0	0	0	0	1	1	1							1					0	uuid:3d452bcf-d990-4ed1-bb72-8a4f7bad38c0	uuid:3d452bcf-d990-4ed1-bb72-8a4f7bad38c0	2173	Tom	1	1			collect:4ommCYumgKVZEpZZ	0	[encrypted:AYImkVjZ]
2022-08-07T08:22:16.233Z	739	0	50	10	2019	1	0		0	0	2	2	1	1	2							1					0	uuid:a69b9743-c691-4fd8-b688-375fb1dab62c	uuid:a69b9743-c691-4fd8-b688-375fb1dab62c	2173	Tom	1	1			collect:4ommCYumgKVZEpZZ	0	[encrypted:AYImkVjZ]
2022-08-07T08:20:23.712Z	737	0	52	4	2019	0	1		0	0	0	0	1	1	1							1					0	uuid:04051d1a-884c-4d6f-b4c3-ef83c4a08fa4	uuid:04051d1a-884c-4d6f-b4c3-ef83c4a08fa4	2173	Tom	1	1			collect:4ommCYumgKVZEpZZ	0	[encrypted:AYImkVjZ]
2022-08-07T08:18:23.078Z	735	0	24	5	2019	0	1		0	0	0	1	1	1	1							1					0	uuid:d70a628d-9ae1-43ab-9086-89c1cc057ccc	uuid:d70a628d-9ae1-43ab-9086-89c1cc057ccc	2173	Tom	1	1			collect:4ommCYumgKVZEpZZ	0	[encrypted:AYImkVjZ]
2022-08-07T08:15:30.598Z	734	0	20	5	2019		1		0	0	0	0	1	1	1							1					0	uuid:b3877420-d708-4260-95da-11304e861ad2	uuid:b3877420-d708-4260-95da-11304e861ad2	2173	Tom	1	1			collect:4ommCYumgKVZEpZZ	0	[encrypted:AYImkVjZ]
2022-08-07T08:14:12.988Z	733	0	30	5	2019	0	1		0	0	0	0	0	0	0							1					0	uuid:17617cde-8c99-4109-8808-bbfbbe0d59ee	uuid:17617cde-8c99-4109-8808-bbfbbe0d59ee	2173	Tom	1	1			collect:4ommCYumgKVZEpZZ	0	[encrypted:AYImkVjZ]
2022-08-07T08:13:25.671Z	732	1	38	5	2019	1	1		0	0	2	2	1	1	2							1					0	uuid:35cae558-5464-4e15-a018-0edad82a0e86	uuid:35cae558-5464-4e15-a018-0edad82a0e86	2173	Tom	1	1			collect:4ommCYumgKVZEpZZ	0	[encrypted:AYImkVjZ]
2022-08-07T08:12:12.081Z	731	0	70	5	2019	0	1		0	0	0	0	1	1	1							1					0	uuid:834234e4-8c1f-479f-8376-010187cca3ab	uuid:834234e4-8c1f-479f-8376-010187cca3ab	2173	Tom	1	1			collect:4ommCYumgKVZEpZZ	0	[encrypted:AYImkVjZ]
2022-08-07T08:09:05.293Z	728	0	38	5	2019		1		0	0	0	0	1	1	1							1					0	uuid:5a448c59-539c-453d-883c-a8b023555a49	uuid:5a448c59-539c-453d-883c-a8b023555a49	2173	Tom	1	1			collect:4ommCYumgKVZEpZZ	0	[encrypted:AYImkVjZ]
2022-08-07T08:08:30.275Z	727	0	35	5	2019		1		0	0	0	0	0	0	0							1					0	uuid:a271c619-8bd5-4f6c-b7b4-b1e581be3ecf	uuid:a271c619-8bd5-4f6c-b7b4-b1e581be3ecf	2173	Tom	1	1			collect:4ommCYumgKVZEpZZ	0	[encrypted:AYImkVjZ]
2022-08-07T08:07:55.780Z	726	0	40	5	2019	1	1		0	0	0	0	0	0	0							1					0	uuid:bb93eafd-becb-4729-9183-0b0e78f9fb35	uuid:bb93eafd-becb-4729-9183-0b0e78f9fb35	2173	Tom	1	1			collect:4ommCYumgKVZEpZZ	0	[encrypted:AYImkVjZ]
2022-08-07T08:06:19.278Z	725	1	62	4	2019	0	1		0	0	0	0	0	0	0							1					0	uuid:2ea79955-3201-4379-a8e3-08111ca4f0df	uuid:2ea79955-3201-4379-a8e3-08111ca4f0df	2173	Tom	1	1			collect:4ommCYumgKVZEpZZ	0	[encrypted:AYImkVjZ]
2022-08-07T08:03:30.087Z	721	0	55	5	2019	0	1		0	0	0	0	0	0	0							1					0	uuid:5f9660ec-722d-4417-9b3e-4663bc56ef36	uuid:5f9660ec-722d-4417-9b3e-4663bc56ef36	2173	Tom	1	1			collect:4ommCYumgKVZEpZZ	0	[encrypted:AYImkVjZ]
2022-08-07T08:02:25.482Z	720	1	65	4	2019	1	1		0	0	0	1	0	0	1							1					0	uuid:638f7456-69a8-4404-9bc0-efb362780e08	uuid:638f7456-69a8-4404-9bc0-efb362780e08	2173	Tom	1	1			collect:4ommCYumgKVZEpZZ	0	[encrypted:AYImkVjZ]
2022-08-07T08:01:35.265Z	719	0	60	5	2019	0	1		0	0	1	1	1	1	1							1					0	uuid:7c5d472a-bc9b-4436-9a21-e3c843e8c810	uuid:7c5d472a-bc9b-4436-9a21-e3c843e8c810	2173	Tom	1	1			collect:4ommCYumgKVZEpZZ	0	[encrypted:AYImkVjZ]
2022-08-07T08:00:55.396Z	718	0	45	5	2019	1	1		0	0	2	2	2	2	2						1	1					0	uuid:748ee3c1-68bc-48b5-b536-7a727d0dda9c	uuid:748ee3c1-68bc-48b5-b536-7a727d0dda9c	2173	Tom	1	1			collect:4ommCYumgKVZEpZZ	0	[encrypted:AYImkVjZ]
2022-08-07T08:00:06.679Z	717	0	68	10	2019	0	1		0	0	0	0	0	0	0							1					0	uuid:161b1e3d-6cd0-4473-b549-46f6abd27c2a	uuid:161b1e3d-6cd0-4473-b549-46f6abd27c2a	2173	Tom	1	1			collect:4ommCYumgKVZEpZZ	0	[encrypted:AYImkVjZ]
2022-08-07T07:59:19.686Z	716	0	50	5	2019	0	1		0	0	0	0	0	0	0						1	1					0	uuid:bff14095-a74c-45a7-b2c7-958623489dca	uuid:bff14095-a74c-45a7-b2c7-958623489dca	2173	Tom	1	1			collect:4ommCYumgKVZEpZZ	0	[encrypted:AYImkVjZ]
2022-08-07T07:58:21.493Z	715	0	58	4	2019	1	0		0	0	0	0	1	1	1							1					0	uuid:8351e85d-00aa-4573-845f-b45d9bcb715f	uuid:8351e85d-00aa-4573-845f-b45d9bcb715f	2173	Tom	1	1			collect:4ommCYumgKVZEpZZ	0	[encrypted:AYImkVjZ]
2022-08-07T07:57:41.481Z	714	0	42	4	2019	1	0		0	0	0	1	1	1	1							1					0	uuid:395fa65b-5b3a-4c85-8d65-e17b4db6cd56	uuid:395fa65b-5b3a-4c85-8d65-e17b4db6cd56	2173	Tom	1	1			collect:4ommCYumgKVZEpZZ	0	[encrypted:AYImkVjZ]
2022-08-07T07:57:00.382Z	713	0	40	5	2019	1	0		0	0	2	2	1	1	2							1					0	uuid:a31923b1-93a5-42ca-bfeb-61043243d129	uuid:a31923b1-93a5-42ca-bfeb-61043243d129	2173	Tom	1	1			collect:4ommCYumgKVZEpZZ	0	[encrypted:AYImkVjZ]
2022-08-07T07:56:08.004Z	712	1	22	5	2019	0	1		0	0	2	1	0	0	2							1					0	uuid:abc54b49-38b8-485a-8f7d-47f6f4567041	uuid:abc54b49-38b8-485a-8f7d-47f6f4567041	2173	Tom	1	1			collect:4ommCYumgKVZEpZZ	0	[encrypted:AYImkVjZ]
2022-08-07T07:55:20.280Z	711	0	68	4	2019		1															1	1				0	uuid:168e1741-661a-4826-859a-278542e3b5bb	uuid:168e1741-661a-4826-859a-278542e3b5bb	2173	Tom	1	1			collect:4ommCYumgKVZEpZZ	0	[encrypted:AYImkVjZ]
2022-08-07T07:54:29.990Z	710	0	10	5	2019	0	1		0	0	2	2	0	0	2							1					0	uuid:dc351c85-9706-4178-8381-b447e3d6c1f6	uuid:dc351c85-9706-4178-8381-b447e3d6c1f6	2173	Tom	1	1			collect:4ommCYumgKVZEpZZ	0	[encrypted:AYImkVjZ]
2022-08-07T07:53:45.674Z	709	1	20	5	2019	1	1		0	0	1	1	0	1	1							1					0	uuid:635ec08e-b6a2-4b98-88c6-cb43e34b00aa	uuid:635ec08e-b6a2-4b98-88c6-cb43e34b00aa	2173	Tom	1	1			collect:4ommCYumgKVZEpZZ	0	[encrypted:AYImkVjZ]
2022-08-07T07:52:46.401Z	708	0	40	10	2019	0	1		0	0	2	2	2	2	2							1					0	uuid:d38793b2-5380-4863-af03-e9b5b7886bf4	uuid:d38793b2-5380-4863-af03-e9b5b7886bf4	2173	Tom	1	1			collect:4ommCYumgKVZEpZZ	0	[encrypted:AYImkVjZ]
2022-08-07T07:52:05.997Z	707	1	45	4	2019	0	1	2	0	0	0	1	1	1	1							1					0	uuid:3b470bac-d54d-48c5-8c3b-49adf762b36c	uuid:3b470bac-d54d-48c5-8c3b-49adf762b36c	2173	Tom	1	1			collect:4ommCYumgKVZEpZZ	0	[encrypted:AYImkVjZ]
2022-08-07T07:51:17.426Z	706	0	35	4	2019	0	1		0	0	2	2	1	1	2							1					0	uuid:1202037c-fd24-4658-808e-f33db120b554	uuid:1202037c-fd24-4658-808e-f33db120b554	2173	Tom	1	1			collect:4ommCYumgKVZEpZZ	0	[encrypted:AYImkVjZ]
2022-08-06T20:07:32.614Z	705	0	28	4	2019	1	1		0	0	0	0	0	0	0							1					0	uuid:416bf28c-aaa3-464f-87b5-270eb2195124	uuid:416bf28c-aaa3-464f-87b5-270eb2195124	2173	Tom	1	1			collect:4ommCYumgKVZEpZZ	0	[encrypted:AYImkVjZ]
2022-08-06T20:06:47.849Z	704	0	40	4	2019	0	1		0	0	2	2	2	1	2							1					0	uuid:3edaf847-5701-42f9-adbe-e001e1416f49	uuid:3edaf847-5701-42f9-adbe-e001e1416f49	2173	Tom	1	1			collect:4ommCYumgKVZEpZZ	0	[encrypted:AYImkVjZ]
2022-08-06T20:06:04.080Z	703	0	35	10	2019	1	1		0	0	2	2	1	1	2							1					0	uuid:de22baa8-91f1-4406-9d47-1675203b8124	uuid:de22baa8-91f1-4406-9d47-1675203b8124	2173	Tom	1	1			collect:4ommCYumgKVZEpZZ	0	[encrypted:AYImkVjZ]
2022-08-06T19:24:52.099Z	701	1	25	5	2019	0	1	2	0	0	0	0	0	0	0							1					0	uuid:3c480ce7-4143-4be9-9a74-03d909a1427b	uuid:3c480ce7-4143-4be9-9a74-03d909a1427b	2173	Tom	1	1			collect:4ommCYumgKVZEpZZ	0	[encrypted:AYImkVjZ]
2022-08-06T19:22:27.010Z	700	0	48	5	2019	0	1		0	0	1	1	2	2	2							1					0	uuid:431f9bab-c3cb-4169-89e1-96be38a27208	uuid:431f9bab-c3cb-4169-89e1-96be38a27208	2173	Tom	1	1			collect:4ommCYumgKVZEpZZ	0	[encrypted:AYImkVjZ]
2022-08-06T19:21:52.834Z	699	0	30	5	2019	1	1		0	0	0	0	0	0	0							1					0	uuid:a0a9da0b-645f-4168-81e1-cc51c0453586	uuid:a0a9da0b-645f-4168-81e1-cc51c0453586	2173	Tom	1	1			collect:4ommCYumgKVZEpZZ	0	[encrypted:AYImkVjZ]
2022-08-06T19:21:28.147Z	698	0	65	5	2019	0	1		0	0	0	0	1	0	1							1					0	uuid:e730ba1a-eda6-4ed4-ad6e-1a538c13ebb1	uuid:e730ba1a-eda6-4ed4-ad6e-1a538c13ebb1	2173	Tom	1	1			collect:4ommCYumgKVZEpZZ	0	[encrypted:AYImkVjZ]
2022-08-06T19:20:58.174Z	697	0	40	5	2019	0	1		0	0	0	0	2	2	2							1					0	uuid:0cd681c2-3e41-4e77-9abc-47e2484b5ca8	uuid:0cd681c2-3e41-4e77-9abc-47e2484b5ca8	2173	Tom	1	1			collect:4ommCYumgKVZEpZZ	0	[encrypted:AYImkVjZ]
2022-08-06T19:20:24.777Z	696	0	56	4	2019	0	1		0	0	0	0	0	0	0							1					0	uuid:68532357-d081-48ba-8bb5-d1ba6f1dcda1	uuid:68532357-d081-48ba-8bb5-d1ba6f1dcda1	2173	Tom	1	1			collect:4ommCYumgKVZEpZZ	0	[encrypted:AYImkVjZ]
2022-08-06T19:19:31.288Z	695	0	47	5	2019	1	0		0	0	2	1	2	1	2							1					0	uuid:5819f610-13f6-4850-b4d2-1ea9726fb9f1	uuid:5819f610-13f6-4850-b4d2-1ea9726fb9f1	2173	Tom	1	1			collect:4ommCYumgKVZEpZZ	0	[encrypted:AYImkVjZ]
2022-08-06T19:18:49.334Z	694	0	45	10	2019	1	0		2	2	2	2	0	0	2							1					0	uuid:c7935c18-1429-4689-a36e-eb0ef5c1e372	uuid:c7935c18-1429-4689-a36e-eb0ef5c1e372	2173	Tom	1	1			collect:4ommCYumgKVZEpZZ	0	[encrypted:AYImkVjZ]
2022-08-06T19:18:15.822Z	693	0	32	4	2019	1	0		0	0	0	0	0	0	0							1	1				0	uuid:29bf4573-094a-44d9-9267-eafc940ab16c	uuid:29bf4573-094a-44d9-9267-eafc940ab16c	2173	Tom	1	1			collect:4ommCYumgKVZEpZZ	0	[encrypted:AYImkVjZ]
2022-08-06T19:17:16.393Z	692	0	76	5	2019	1	1		0	0	1	1	2	2	2							1					0	uuid:6e855c44-5c60-4b29-bd7e-62285a39ae26	uuid:6e855c44-5c60-4b29-bd7e-62285a39ae26	2173	Tom	1	1			collect:4ommCYumgKVZEpZZ	0	[encrypted:AYImkVjZ]
2022-08-06T19:16:21.575Z	691	0	36	4	2019	0	1		0	0	0	1	1	2	2							1					0	uuid:f775e803-845d-4b88-b238-d87c09013a0c	uuid:f775e803-845d-4b88-b238-d87c09013a0c	2173	Tom	1	1			collect:4ommCYumgKVZEpZZ	0	[encrypted:AYImkVjZ]
2022-08-06T18:48:15.058Z	690	0	25	4	2019	0	1		0	0	2	2	2	2	2							1					0	uuid:f9334ae7-b015-4b97-826c-b861c1c82e4e	uuid:f9334ae7-b015-4b97-826c-b861c1c82e4e	2173	Tom	1	1			collect:4ommCYumgKVZEpZZ	0	[encrypted:AYImkVjZ]
2022-08-06T18:47:41.175Z	689	0	22	4	2019	1	0		0	0	2	2	2	2	2							1					0	uuid:e0125fc9-1ad7-4930-ad88-e3cf31ccc37b	uuid:e0125fc9-1ad7-4930-ad88-e3cf31ccc37b	2173	Tom	1	1			collect:4ommCYumgKVZEpZZ	0	[encrypted:AYImkVjZ]
2022-08-06T18:47:02.058Z	688	0	30	4	2019	1	0		0	0	0	0	0	0	0							1					0	uuid:068966dd-b7a7-494b-ae60-24ae177de5fe	uuid:068966dd-b7a7-494b-ae60-24ae177de5fe	2173	Tom	1	1			collect:4ommCYumgKVZEpZZ	0	[encrypted:AYImkVjZ]
2022-08-06T18:46:33.301Z	687	0	25	5	2019	1	0		0	0	2	2	2	2	2							1					0	uuid:73299066-5dca-4f51-8772-52faadf54568	uuid:73299066-5dca-4f51-8772-52faadf54568	2173	Tom	1	1			collect:4ommCYumgKVZEpZZ	0	[encrypted:AYImkVjZ]
2022-08-06T18:43:35.395Z	686	1	45	4	2019	1	0		0	0	2	2	2	2	2							1					0	uuid:9112b336-e37c-4037-a616-c0faf2bd4c42	uuid:9112b336-e37c-4037-a616-c0faf2bd4c42	2173	Tom	1	1			collect:4ommCYumgKVZEpZZ	0	[encrypted:AYImkVjZ]
2022-08-06T18:42:44.637Z	685	0	53	4	2019	0	1		0	0	0	0	0	0	0							1					0	uuid:d7e3fa69-37ed-48d0-95ce-83a3181e1c4b	uuid:d7e3fa69-37ed-48d0-95ce-83a3181e1c4b	2173	Tom	1	1			collect:4ommCYumgKVZEpZZ	0	[encrypted:AYImkVjZ]
2022-08-06T18:41:52.730Z	684	1	30	5	2019	1	1		0	0	1	2	0	0	2							1					0	uuid:520c4e74-6e7a-4e6d-bbe3-e94e0514eec4	uuid:520c4e74-6e7a-4e6d-bbe3-e94e0514eec4	2173	Tom	1	1			collect:4ommCYumgKVZEpZZ	0	[encrypted:AYImkVjZ]
2022-08-06T18:41:22.148Z	683	0	30	8	2019	0	1		0	0	1	2	1	1	2							1					0	uuid:22cfa94c-5c88-48b4-9d72-575bd597527b	uuid:22cfa94c-5c88-48b4-9d72-575bd597527b	2173	Tom	1	1			collect:4ommCYumgKVZEpZZ	0	[encrypted:AYImkVjZ]
2022-08-06T18:40:39.056Z	682	0	45	4	2019	1	1		0	0	0	0	1	1	1							1					0	uuid:a40edf1f-659e-496f-8198-5e879c284681	uuid:a40edf1f-659e-496f-8198-5e879c284681	2173	Tom	1	1			collect:4ommCYumgKVZEpZZ	0	[encrypted:AYImkVjZ]
2022-08-06T18:40:07.839Z	681	1	35	5	2019	0	1		0	0	1	1	1	1	1							1					0	uuid:664b7df1-d961-403b-86c4-400fdf66b411	uuid:664b7df1-d961-403b-86c4-400fdf66b411	2173	Tom	1	1			collect:4ommCYumgKVZEpZZ	0	[encrypted:AYImkVjZ]
2022-08-06T18:39:38.458Z	680	1	65	5	2019	0	1		0	0	0	0	0	0	0							1					0	uuid:34f2e6da-f31c-40eb-80c2-3afb9cd146d4	uuid:34f2e6da-f31c-40eb-80c2-3afb9cd146d4	2173	Tom	1	1			collect:4ommCYumgKVZEpZZ	0	[encrypted:AYImkVjZ]
2022-08-06T18:38:38.225Z	679	1	50	1	2019	1	1		0	0	0	0	2	0	2							1	1				0	uuid:cce70d32-8a8e-4157-a29b-5539b8d41847	uuid:cce70d32-8a8e-4157-a29b-5539b8d41847	2173	Tom	1	1			collect:4ommCYumgKVZEpZZ	0	[encrypted:AYImkVjZ]
2022-08-06T18:37:19.506Z	678	0	30	5	2018	0	1		0	0	0	0	0	0	0							1					0	uuid:994e73e9-b2c3-433c-a270-f3a637ae6db8	uuid:994e73e9-b2c3-433c-a270-f3a637ae6db8	2173	Tom	1	1			collect:4ommCYumgKVZEpZZ	0	[encrypted:AYImkVjZ]
2022-08-06T18:36:42.381Z	677	1	60	4	2018	1	0		0	0	1	2	1	1	2							1					0	uuid:62fe3304-000f-42ee-8533-6423973414b5	uuid:62fe3304-000f-42ee-8533-6423973414b5	2173	Tom	1	1			collect:4ommCYumgKVZEpZZ	0	[encrypted:AYImkVjZ]
2022-08-06T18:36:04.415Z	676	0	44	4	2018	0	1		0	0	1	1	1	1	1							1					0	uuid:c75b6065-3d95-4acd-b3ae-1aed06bb3134	uuid:c75b6065-3d95-4acd-b3ae-1aed06bb3134	2173	Tom	1	1			collect:4ommCYumgKVZEpZZ	0	[encrypted:AYImkVjZ]
2022-08-06T18:26:49.534Z	675	0	45	5	2018	1	1		0	0	1	0	1	1	1							1					0	uuid:24686e35-9480-45e0-a92d-7ae041aedf01	uuid:24686e35-9480-45e0-a92d-7ae041aedf01	2173	Tom	1	1			collect:4ommCYumgKVZEpZZ	0	[encrypted:AYImkVjZ]
2022-08-06T18:26:04.972Z	674	0	55	1	2018	1	1		0	0	0	0	0	1	1							1					0	uuid:94cf7616-b51e-41a4-a949-142bf3f94385	uuid:94cf7616-b51e-41a4-a949-142bf3f94385	2173	Tom	1	1			collect:4ommCYumgKVZEpZZ	0	[encrypted:AYImkVjZ]
2022-08-06T18:25:22.666Z	673	0	19	4	2018	1	0		0	0	0	0	0	0	0							1					0	uuid:b19ce2de-dc69-4323-9d6e-24c0147d8eb4	uuid:b19ce2de-dc69-4323-9d6e-24c0147d8eb4	2173	Tom	1	1			collect:4ommCYumgKVZEpZZ	0	[encrypted:AYImkVjZ]
2022-08-06T18:24:32.096Z	672	0	25	5	2018	1	0		0	0	2	2	2	2	2							1					0	uuid:25b313d2-8b58-453a-8299-d77652eb3966	uuid:25b313d2-8b58-453a-8299-d77652eb3966	2173	Tom	1	1			collect:4ommCYumgKVZEpZZ	0	[encrypted:AYImkVjZ]
2022-08-06T18:23:30.441Z	671	0	60	4	2018	0	1		0	0	0	2	0	0	2							1					0	uuid:34077de7-a930-4f88-bf49-9fe90958ae11	uuid:34077de7-a930-4f88-bf49-9fe90958ae11	2173	Tom	1	1			collect:4ommCYumgKVZEpZZ	0	[encrypted:AYImkVjZ]
2022-08-06T16:05:15.882Z	670	0	32	5	2018	1	1		0	0	0	0	1	1	1							1					0	uuid:8fe71527-c80d-4610-8660-c77457fb3e1b	uuid:8fe71527-c80d-4610-8660-c77457fb3e1b	2173	Tom	1	1			collect:4ommCYumgKVZEpZZ	0	[encrypted:AYImkVjZ]
2022-08-06T16:02:56.349Z	669	0	34	5	2018	0	1		0	0	0	0	1	1	1							1					0	uuid:7f777db7-3e26-4cac-b7be-3b7b35d83705	uuid:7f777db7-3e26-4cac-b7be-3b7b35d83705	2173	Tom	1	1			collect:4ommCYumgKVZEpZZ	0	[encrypted:AYImkVjZ]
2022-08-06T16:01:13.477Z	668	0	40	5	2018	0	1		0	0	0	0	1	1	1							1					0	uuid:2bfb7238-a0d9-4db6-aeca-c85bd1a1c034	uuid:2bfb7238-a0d9-4db6-aeca-c85bd1a1c034	2173	Tom	1	1			collect:4ommCYumgKVZEpZZ	0	[encrypted:AYImkVjZ]
2022-08-06T16:00:13.235Z	667	0	39	5	2018		0		0	0	0	0	0	0	0							1					0	uuid:12d4f30b-55d1-4089-90ca-cf2da9dab43a	uuid:12d4f30b-55d1-4089-90ca-cf2da9dab43a	2173	Tom	1	1			collect:4ommCYumgKVZEpZZ	0	[encrypted:AYImkVjZ]
2022-08-06T15:59:17.831Z	666	0	23	5	2018	0	1		0	0	0	0	0	0	0							1					0	uuid:1e98dc37-65bd-48c6-ad71-49158c221edc	uuid:1e98dc37-65bd-48c6-ad71-49158c221edc	2173	Tom	1	1			collect:4ommCYumgKVZEpZZ	0	[encrypted:AYImkVjZ]
2022-08-06T15:58:25.436Z	665	0	15	10	2018	1	0		0	0	1	1	2	1	2							1					0	uuid:cabc5e5c-1220-4be2-ab17-1e0269932a57	uuid:cabc5e5c-1220-4be2-ab17-1e0269932a57	2173	Tom	1	1			collect:4ommCYumgKVZEpZZ	0	[encrypted:AYImkVjZ]
2022-08-06T15:57:37.783Z	664	1	29	5	2018	1	0		0	0	0	2	0	0	2							1					0	uuid:20a1d70d-2f5a-4331-a06d-27ba76d35df3	uuid:20a1d70d-2f5a-4331-a06d-27ba76d35df3	2173	Tom	1	1			collect:4ommCYumgKVZEpZZ	0	[encrypted:AYImkVjZ]
2022-08-06T15:56:37.020Z	663	0	19	5	2018	1	0		0	0	0	2	1	1	2							1					0	uuid:0cf4b219-36c5-4876-b40a-76a3c12f1f95	uuid:0cf4b219-36c5-4876-b40a-76a3c12f1f95	2173	Tom	1	1			collect:4ommCYumgKVZEpZZ	0	[encrypted:AYImkVjZ]
2022-08-06T15:52:06.387Z	662	1	40	10	2018		1		0	0	2	2	1	1	2							1					0	uuid:541abc82-7fab-46ce-9d69-20e6e969a956	uuid:541abc82-7fab-46ce-9d69-20e6e969a956	2173	Tom	1	1			collect:4ommCYumgKVZEpZZ	0	[encrypted:AYImkVjZ]
2022-08-06T15:51:15.313Z	661	0	65	5	2018	1	0		0	0	2	2	1	1	2							1					0	uuid:7f16261f-46ff-4477-a69e-907f2b0dbf3a	uuid:7f16261f-46ff-4477-a69e-907f2b0dbf3a	2173	Tom	1	1			collect:4ommCYumgKVZEpZZ	0	[encrypted:AYImkVjZ]
2022-08-06T15:50:10.811Z	660	0	70	10	2018	1	0		0	0	1	1	2	2	2							1					0	uuid:67c1d985-3616-4c51-b344-c901b46a627e	uuid:67c1d985-3616-4c51-b344-c901b46a627e	2173	Tom	1	1			collect:4ommCYumgKVZEpZZ	0	[encrypted:AYImkVjZ]
2022-08-06T15:49:19.688Z	659	0	22	5	2018		1		0	0	2	2	2	2	2							1					0	uuid:d2479e65-bd83-4da8-80b6-965e69003504	uuid:d2479e65-bd83-4da8-80b6-965e69003504	2173	Tom	1	1			collect:4ommCYumgKVZEpZZ	0	[encrypted:AYImkVjZ]
2022-08-06T15:48:20.554Z	658	0	25	5	2018	1	0		0	0	2	2	1	1	2							1					0	uuid:6172a27b-27d3-4617-bc9d-87ae4bd34df6	uuid:6172a27b-27d3-4617-bc9d-87ae4bd34df6	2173	Tom	1	1			collect:4ommCYumgKVZEpZZ	0	[encrypted:AYImkVjZ]
2022-08-06T15:47:22.142Z	657	1	65	10	2018	1	1		0	0	1	1	1	1	1							1					0	uuid:eac085a1-a1fa-4111-9651-b7c794e8d7f8	uuid:eac085a1-a1fa-4111-9651-b7c794e8d7f8	2173	Tom	1	1			collect:4ommCYumgKVZEpZZ	0	[encrypted:AYImkVjZ]
2022-08-06T13:48:33.577Z	656	0	67	5	2018	1	0		0	0	0	0	1	1	1							1					0	uuid:768e5001-9816-4ac9-a2af-5248d1c36a97	uuid:768e5001-9816-4ac9-a2af-5248d1c36a97	2173	Tom	1	1			collect:4ommCYumgKVZEpZZ	0	[encrypted:AYImkVjZ]
2022-08-06T13:47:55.739Z	655	0	55	5	2018	1	0		0	0	0	0	2	1	2							1					0	uuid:3a9d61c6-2142-4ab2-83ea-257b14a26423	uuid:3a9d61c6-2142-4ab2-83ea-257b14a26423	2173	Tom	1	1			collect:4ommCYumgKVZEpZZ	0	[encrypted:AYImkVjZ]
2022-08-06T13:47:10.780Z	654	0	26	10	2018	0	1	5	0	0	0	0	0	0	0							1					0	uuid:0f7534e3-e2d8-4940-9cc5-33a67b5cbe4b	uuid:0f7534e3-e2d8-4940-9cc5-33a67b5cbe4b	2173	Tom	1	1			collect:4ommCYumgKVZEpZZ	0	[encrypted:AYImkVjZ]
2022-08-06T13:46:22.152Z	653	1	65	5	2018	1	0		0	0	0	0	1	1	1							1					0	uuid:1d6e91d1-f8fc-4c5e-88b6-60b96cc3ecfa	uuid:1d6e91d1-f8fc-4c5e-88b6-60b96cc3ecfa	2173	Tom	1	1			collect:4ommCYumgKVZEpZZ	0	[encrypted:AYImkVjZ]
2022-08-06T13:45:45.498Z	652	1	18	5	2018		1		0	0	0	0	0	0	0							1					0	uuid:ebc4338a-a657-4f98-828f-c98f8f07ce6f	uuid:ebc4338a-a657-4f98-828f-c98f8f07ce6f	2173	Tom	1	1			collect:4ommCYumgKVZEpZZ	0	[encrypted:AYImkVjZ]
2022-08-06T13:45:09.710Z	651	0	60	5	2018		1		0	0	1	1	1	1	1							1					0	uuid:30f32490-261d-432a-bab3-ee3028b6dcfa	uuid:30f32490-261d-432a-bab3-ee3028b6dcfa	2173	Tom	1	1			collect:4ommCYumgKVZEpZZ	0	[encrypted:AYImkVjZ]
2022-08-06T13:40:32.667Z	650	1	40	5	2020	1	0		0	0	0	0	1	1	1							1					0	uuid:a321f0f9-ab0a-45db-935e-cece571cee18	uuid:a321f0f9-ab0a-45db-935e-cece571cee18	2173	Tom	1	1			collect:4ommCYumgKVZEpZZ	0	[encrypted:AYImkVjZ]
2022-08-06T13:39:56.204Z	649	0	30	4	2020	1	1		0	0	0	0	2	1	2							1					0	uuid:fd61caf4-dd3a-4c75-b683-817ebd52017d	uuid:fd61caf4-dd3a-4c75-b683-817ebd52017d	2173	Tom	1	1			collect:4ommCYumgKVZEpZZ	0	[encrypted:AYImkVjZ]
2022-08-06T13:38:56.636Z	648	0	53	4	2020	1	1		0	0	1	0	1	1	1							1					0	uuid:c7d48c16-d92f-4fc3-b0bf-1383eb07ad37	uuid:c7d48c16-d92f-4fc3-b0bf-1383eb07ad37	2173	Tom	1	1			collect:4ommCYumgKVZEpZZ	0	[encrypted:AYImkVjZ]
2022-08-06T13:37:59.688Z	647	1	45	4	2020	0	1		0	0	1	1	1	1	1							1					0	uuid:47c044f4-89e9-4720-a995-cf16a3d8cc01	uuid:47c044f4-89e9-4720-a995-cf16a3d8cc01	2173	Tom	1	1			collect:4ommCYumgKVZEpZZ	0	[encrypted:AYImkVjZ]
2022-08-06T13:36:57.332Z	646	1	25	5	2020	1	1		2	2	2	2	2	2	2							1					0	uuid:e6853d78-a9af-4958-9dbe-a1e6d9423569	uuid:e6853d78-a9af-4958-9dbe-a1e6d9423569	2173	Tom	1	1			collect:4ommCYumgKVZEpZZ	0	[encrypted:AYImkVjZ]
2022-08-06T13:35:59.217Z	645	0	38	5	2020	1	1		0	0	1	1	0	0	1							1					0	uuid:056c4e02-136d-415e-8191-cfd55788f3d9	uuid:056c4e02-136d-415e-8191-cfd55788f3d9	2173	Tom	1	1			collect:4ommCYumgKVZEpZZ	0	[encrypted:AYImkVjZ]
2022-08-06T13:35:13.235Z	644	0	60	4	2019	1	1		0	0	0	0	1	1	1							1	1				0	uuid:49a42745-06b5-4d84-a1cb-72240417815b	uuid:49a42745-06b5-4d84-a1cb-72240417815b	2173	Tom	1	1			collect:4ommCYumgKVZEpZZ	0	[encrypted:AYImkVjZ]
2022-08-06T13:33:55.826Z	643	1	38	5	2019	1	1		0	0	0	2	1	1	2							1					0	uuid:7080c469-093a-4b52-84a8-db31eccc154c	uuid:7080c469-093a-4b52-84a8-db31eccc154c	2173	Tom	1	1			collect:4ommCYumgKVZEpZZ	0	[encrypted:AYImkVjZ]
2022-08-06T13:32:49.443Z	642	1	30	5	2019	0	1		0	0	0	0	0	0	0							1					0	uuid:58ed4de8-4305-4cae-8715-ee317af03bb4	uuid:58ed4de8-4305-4cae-8715-ee317af03bb4	2173	Tom	1	1			collect:4ommCYumgKVZEpZZ	0	[encrypted:AYImkVjZ]
2022-08-06T13:31:53.259Z	641	0	38	5	2019	0	1		0	0	1	0	1	1	1							1	1				0	uuid:a9098b08-fda4-4b93-b188-57e8a67d600b	uuid:a9098b08-fda4-4b93-b188-57e8a67d600b	2173	Tom	1	1			collect:4ommCYumgKVZEpZZ	0	[encrypted:AYImkVjZ]
2022-08-06T13:30:07.231Z	640	0	36	4	2019	0	1		0	0	0	0	1	0	1							1					0	uuid:d1ab9cae-bc61-415d-afe1-266468c02fb1	uuid:d1ab9cae-bc61-415d-afe1-266468c02fb1	2173	Tom	1	1			collect:4ommCYumgKVZEpZZ	0	[encrypted:AYImkVjZ]
2022-08-06T13:29:04.848Z	639	0	60	5	2019		1		0	0	0	0	1	1	1							1					0	uuid:83da11ef-3fc4-4b2a-bf36-a97f808575a8	uuid:83da11ef-3fc4-4b2a-bf36-a97f808575a8	2173	Tom	1	1			collect:4ommCYumgKVZEpZZ	0	[encrypted:AYImkVjZ]
2022-08-06T13:28:15.724Z	638	0	56	4	2019	1	1		0	0	2	2	1	1	2							1					0	uuid:914a66b7-fe4f-47ea-a75b-4eba3fda07e5	uuid:914a66b7-fe4f-47ea-a75b-4eba3fda07e5	2173	Tom	1	1			collect:4ommCYumgKVZEpZZ	0	[encrypted:AYImkVjZ]
2022-08-06T13:27:20.418Z	637	0	55	4	2019		1		0	0	0	0	1	1	1							1					0	uuid:55e797ab-cc99-414b-84b2-b6120e38ac0f	uuid:55e797ab-cc99-414b-84b2-b6120e38ac0f	2173	Tom	1	1			collect:4ommCYumgKVZEpZZ	0	[encrypted:AYImkVjZ]
2022-08-06T13:26:38.272Z	636	0	50	4	2019	0	1	1	0	0	1	1	1	1	1							1					0	uuid:8ac87499-780a-4e32-a27b-038022cd3c24	uuid:8ac87499-780a-4e32-a27b-038022cd3c24	2173	Tom	1	1			collect:4ommCYumgKVZEpZZ	0	[encrypted:AYImkVjZ]
2022-08-06T13:25:38.514Z	635	0	40	5	2019	1	1		0	0	0	0	2	2	2							1					0	uuid:c7829abb-e3c1-4186-8690-eed8e9d35f82	uuid:c7829abb-e3c1-4186-8690-eed8e9d35f82	2173	Tom	1	1			collect:4ommCYumgKVZEpZZ	0	[encrypted:AYImkVjZ]
2022-08-06T13:24:25.532Z	634	0	19	4	2019	0	1		0	0	0	2	1	1	2							1					0	uuid:2e1c3859-98fd-4b6d-a176-25055a8d85e8	uuid:2e1c3859-98fd-4b6d-a176-25055a8d85e8	2173	Tom	1	1			collect:4ommCYumgKVZEpZZ	0	[encrypted:AYImkVjZ]
2022-08-06T13:22:55.340Z	633	0	10	5	2019	1	1		0	0	2	2	1	1	2							1					0	uuid:bb31b963-ebd1-4d67-a7ac-2d882f7f478f	uuid:bb31b963-ebd1-4d67-a7ac-2d882f7f478f	2173	Tom	1	1			collect:4ommCYumgKVZEpZZ	0	[encrypted:AYImkVjZ]
2022-08-06T13:21:01.541Z	632	1	50	4	2019	1	1		0	0	0	0	1	1	1							1					0	uuid:7f5180f2-ebed-416b-b542-30d7e97182e9	uuid:7f5180f2-ebed-416b-b542-30d7e97182e9	2173	Tom	1	1			collect:4ommCYumgKVZEpZZ	0	[encrypted:AYImkVjZ]
2022-08-06T13:20:13.330Z	631	0	35	4	2019	0	1		0	0	0	0	0	0	0							1					0	uuid:23a62349-75b9-49db-aab1-7626cee7ee29	uuid:23a62349-75b9-49db-aab1-7626cee7ee29	2173	Tom	1	1			collect:4ommCYumgKVZEpZZ	0	[encrypted:AYImkVjZ]
2022-08-06T13:19:29.510Z	630	0	30	4	2019	0	1		0	0	0	0	0	1	1							1					0	uuid:87a8d6dc-eb31-4841-9de2-53b792206f9e	uuid:87a8d6dc-eb31-4841-9de2-53b792206f9e	2173	Tom	1	1			collect:4ommCYumgKVZEpZZ	0	[encrypted:AYImkVjZ]
2022-08-06T12:33:34.328Z	629	1	25	5	2019	0	1		0	0	0	0	1	1	1							1					0	uuid:49a041aa-533f-4f42-a3c0-3acd49db5029	uuid:49a041aa-533f-4f42-a3c0-3acd49db5029	2173	Tom	1	1			collect:4ommCYumgKVZEpZZ	0	[encrypted:AYImkVjZ]
2022-08-05T12:35:41.937Z	628	0	29	10	2019	0	1		0	0	0	0	1	1	1							1					0	uuid:8fac032d-a985-4dcb-be2d-211f632140c3	uuid:8fac032d-a985-4dcb-be2d-211f632140c3	2173	Tom	1	1			collect:4ommCYumgKVZEpZZ	0	[encrypted:AYImkVjZ]
2022-08-05T12:34:41.984Z	627	0	30	5	2019	0	1		0	0	0	0	0	0	0							1	1				0	uuid:d1fb19cc-0a68-45ef-a1db-0841042b3968	uuid:d1fb19cc-0a68-45ef-a1db-0841042b3968	2173	Tom	1	1			collect:4ommCYumgKVZEpZZ	0	[encrypted:AYImkVjZ]
2022-08-05T12:33:48.540Z	626	0	50	4	2019		1		0	0	0	0	1	1	1							1					0	uuid:a69b9bef-9cb9-495c-b5db-c614f5afedd0	uuid:a69b9bef-9cb9-495c-b5db-c614f5afedd0	2173	Tom	1	1			collect:4ommCYumgKVZEpZZ	0	[encrypted:AYImkVjZ]
2022-08-05T12:28:29.503Z	625	0	23	4	2019		1		0	0	0	0	1	1	1							1					0	uuid:7e45d992-d6a9-4af8-8f38-0fb91f17217d	uuid:7e45d992-d6a9-4af8-8f38-0fb91f17217d	2173	Tom	1	1			collect:4ommCYumgKVZEpZZ	0	[encrypted:AYImkVjZ]
2022-08-05T12:27:47.802Z	624	0	30	1	2019	1	1		0	0	0	0	0	0	0							1					0	uuid:88ee9e5c-4ab4-49e1-bbba-d7692c5670a1	uuid:88ee9e5c-4ab4-49e1-bbba-d7692c5670a1	2173	Tom	1	1			collect:4ommCYumgKVZEpZZ	0	[encrypted:AYImkVjZ]
2022-08-05T12:26:53.093Z	623	0	33	10	2019	0	1		0	0	0	1	1	1	1							1					0	uuid:f077bc61-4e24-4392-a928-fcf5b0d8c78f	uuid:f077bc61-4e24-4392-a928-fcf5b0d8c78f	2173	Tom	1	1			collect:4ommCYumgKVZEpZZ	0	[encrypted:AYImkVjZ]
2022-08-05T12:26:15.096Z	622	0	35	4	2019	1	1		0	0	2	2	2	2	2							1					0	uuid:1a185bc8-e959-4759-a896-f37dda2dc4e1	uuid:1a185bc8-e959-4759-a896-f37dda2dc4e1	2173	Tom	1	1			collect:4ommCYumgKVZEpZZ	0	[encrypted:AYImkVjZ]
2022-08-05T12:25:48.173Z	621	1	14	5	2019	1	1		0	0	0	0	1	1	1							1					0	uuid:e5d0f52d-3ccb-4c06-a8dc-6e5fca3bb56f	uuid:e5d0f52d-3ccb-4c06-a8dc-6e5fca3bb56f	2173	Tom	1	1			collect:4ommCYumgKVZEpZZ	0	[encrypted:AYImkVjZ]
2022-08-05T12:25:18.167Z	620	0	22	5	2019	1	1		0	0	2	2	2	2	2							1					0	uuid:a88fa999-962d-4164-a638-a78a31e97923	uuid:a88fa999-962d-4164-a638-a78a31e97923	2173	Tom	1	1			collect:4ommCYumgKVZEpZZ	0	[encrypted:AYImkVjZ]
2022-08-05T12:24:51.958Z	619	0	21	5	2019	1	1		0	0	0	0	1	0	1							1					0	uuid:b31c0dba-ed51-447e-b7ed-87ed94da3164	uuid:b31c0dba-ed51-447e-b7ed-87ed94da3164	2173	Tom	1	1			collect:4ommCYumgKVZEpZZ	0	[encrypted:AYImkVjZ]
2022-08-05T12:24:21.835Z	618	0	50	10	2019	1	1		0	0	1	1	1	2	2							1					0	uuid:dbac1b8c-d8b6-4aa4-99d3-84e6b8cbc90c	uuid:dbac1b8c-d8b6-4aa4-99d3-84e6b8cbc90c	2173	Tom	1	1			collect:4ommCYumgKVZEpZZ	0	[encrypted:AYImkVjZ]
2022-08-05T12:23:51.661Z	617	0	37	5	2019	1	1		0	0	2	2	1	1	2							1					0	uuid:25fb358f-4e5f-43de-bfe4-fd204a8f4fec	uuid:25fb358f-4e5f-43de-bfe4-fd204a8f4fec	2173	Tom	1	1			collect:4ommCYumgKVZEpZZ	0	[encrypted:AYImkVjZ]
2022-08-05T12:22:39.845Z	616	0	21	4	2019	0	1		0	0	0	0	0	0	0							1					0	uuid:52d7bde5-5763-4f1f-a1cb-b9a64794521b	uuid:52d7bde5-5763-4f1f-a1cb-b9a64794521b	2173	Tom	1	1			collect:4ommCYumgKVZEpZZ	0	[encrypted:AYImkVjZ]
2022-08-05T12:22:09.709Z	615	0	50	4	2019	0	1		0	0	1	1	0	1	1							1					0	uuid:8f0bfc94-1612-4756-882f-097632c75cf6	uuid:8f0bfc94-1612-4756-882f-097632c75cf6	2173	Tom	1	1			collect:4ommCYumgKVZEpZZ	0	[encrypted:AYImkVjZ]
2022-08-05T12:21:39.384Z	614	1	24	1	2019	1	1		0	0	0	1	1	1	1						1	1					0	uuid:b6494508-fff4-4c53-98d2-f8a88be41d7c	uuid:b6494508-fff4-4c53-98d2-f8a88be41d7c	2173	Tom	1	1			collect:4ommCYumgKVZEpZZ	0	[encrypted:AYImkVjZ]
2022-08-05T12:21:10.108Z	613	1	60	4	2019	1	1		0	0	1	0	1	0	1							1					0	uuid:553ca302-08a8-491d-9629-adf69435429c	uuid:553ca302-08a8-491d-9629-adf69435429c	2173	Tom	1	1			collect:4ommCYumgKVZEpZZ	0	[encrypted:AYImkVjZ]
2022-08-05T12:20:40.661Z	612	0	75	4	2019	1	1		0	0	0	2	1	1	2							1					0	uuid:861c0510-fb0c-4566-99b7-3d2c8cb0f7d8	uuid:861c0510-fb0c-4566-99b7-3d2c8cb0f7d8	2173	Tom	1	1			collect:4ommCYumgKVZEpZZ	0	[encrypted:AYImkVjZ]
2022-08-05T12:20:07.264Z	611	0	40	5	2019	1	1		0	0	0	2	1	1	2							1					0	uuid:dca8a281-1ffe-4740-8abe-ab40112596cd	uuid:dca8a281-1ffe-4740-8abe-ab40112596cd	2173	Tom	1	1			collect:4ommCYumgKVZEpZZ	0	[encrypted:AYImkVjZ]
2022-08-05T12:19:22.734Z	610	0	63	5	2019	1	1		0	0	0	0	1	1	1							1					0	uuid:08187ff5-2a3a-4302-a685-7157b4ff88ea	uuid:08187ff5-2a3a-4302-a685-7157b4ff88ea	2173	Tom	1	1			collect:4ommCYumgKVZEpZZ	0	[encrypted:AYImkVjZ]
2022-08-05T12:18:47.748Z	609	0	50	4	2019	1	1		0	0	1	0	0	0	0							1					0	uuid:5d719cbd-60ce-4739-918f-814aeabf719d	uuid:5d719cbd-60ce-4739-918f-814aeabf719d	2173	Tom	1	1			collect:4ommCYumgKVZEpZZ	0	[encrypted:AYImkVjZ]
2022-08-05T12:18:10.764Z	608	0	58	5	2019	1	1		0	0	2	2	0	0	2							1					0	uuid:0d47a5b1-4d0b-4dde-afaa-226f2c44b068	uuid:0d47a5b1-4d0b-4dde-afaa-226f2c44b068	2173	Tom	1	1			collect:4ommCYumgKVZEpZZ	0	[encrypted:AYImkVjZ]
2022-08-05T12:17:39.472Z	607	0	12	5	2019	1	1		0	0	0	0	2	0	2							1					0	uuid:cb195bcd-3311-4640-b55f-b316c08eda46	uuid:cb195bcd-3311-4640-b55f-b316c08eda46	2173	Tom	1	1			collect:4ommCYumgKVZEpZZ	0	[encrypted:AYImkVjZ]
2022-08-05T12:17:11.345Z	606	0	20	5	2019	0	1		0	0	0	0	0	0	0					1	1	1					0	uuid:6eb088d2-66b2-41fa-bcb7-4c43ee1d2c18	uuid:6eb088d2-66b2-41fa-bcb7-4c43ee1d2c18	2173	Tom	1	1			collect:4ommCYumgKVZEpZZ	0	[encrypted:AYImkVjZ]
2022-08-05T11:54:50.326Z	605	1	45	5	2019	1	1		0	0	1	1	1	1	1							1					0	uuid:d24e9d2c-8634-43a1-9e0b-2be29d804a7e	uuid:d24e9d2c-8634-43a1-9e0b-2be29d804a7e	2173	Tom	1	1			collect:4ommCYumgKVZEpZZ	0	[encrypted:AYImkVjZ]
2022-08-05T11:48:59.718Z	604	0	27	8	2019	1	1		0	0	0	0	1	1	1							1					0	uuid:a9e7373c-33b7-4fe2-a11f-56e8b4b4b7e4	uuid:a9e7373c-33b7-4fe2-a11f-56e8b4b4b7e4	2173	Tom	1	1			collect:4ommCYumgKVZEpZZ	0	[encrypted:AYImkVjZ]
2022-08-05T11:47:24.146Z	603	0	24	5	2019	0	1		0	0	0	0	0	0	0							1					0	uuid:264f2076-aa23-4e2a-bc48-14d72099bc47	uuid:264f2076-aa23-4e2a-bc48-14d72099bc47	2173	Tom	1	1			collect:4ommCYumgKVZEpZZ	0	[encrypted:AYImkVjZ]
2022-08-05T11:46:27.995Z	602	0	22	5	2019	1	1		0	0	1	1	2	2	2							1					0	uuid:293b9615-e8fc-43d4-8ab4-e5649783587a	uuid:293b9615-e8fc-43d4-8ab4-e5649783587a	2173	Tom	1	1			collect:4ommCYumgKVZEpZZ	0	[encrypted:AYImkVjZ]
2022-08-05T11:45:32.221Z	601	0	63	4	2019	0	1	1	2	2	2	2	1	1	2							1					0	uuid:15ce7d57-fa24-45a3-a44a-1476e171a3e1	uuid:15ce7d57-fa24-45a3-a44a-1476e171a3e1	2173	Tom	1	1			collect:4ommCYumgKVZEpZZ	0	[encrypted:AYImkVjZ]
2022-07-25T15:21:34.663Z	600	0	60	4	2018		1		0	0	1	1	1	1	1							1					0	uuid:d2451034-2592-4aa4-b466-1ccbf2a1f25c	uuid:d2451034-2592-4aa4-b466-1ccbf2a1f25c	2173	Tom	1	1			collect:4ommCYumgKVZEpZZ	0	[encrypted:AYImkVjZ]
2022-07-25T15:21:04.737Z	599	0	30	8	2018	0	1		0	0	0	0	0	0	0							1					0	uuid:1bd301ff-9af5-43a1-bfc5-80bbf85ff8c6	uuid:1bd301ff-9af5-43a1-bfc5-80bbf85ff8c6	2173	Tom	1	1			collect:4ommCYumgKVZEpZZ	0	[encrypted:AYImkVjZ]
2022-07-25T15:20:38.132Z	598	0	45	4	2018	1	0		0	0	1	0	1	1	1							1					0	uuid:9788c297-6317-4234-8944-87b465666bee	uuid:9788c297-6317-4234-8944-87b465666bee	2173	Tom	1	1			collect:4ommCYumgKVZEpZZ	0	[encrypted:AYImkVjZ]
2022-07-25T15:20:08.872Z	597	0	90	5	2018	0	1		0	0	1	0	1	1	1							1					0	uuid:16e6102e-0291-46d3-af5c-df78fec7cbd9	uuid:16e6102e-0291-46d3-af5c-df78fec7cbd9	2173	Tom	1	1			collect:4ommCYumgKVZEpZZ	0	[encrypted:AYImkVjZ]
2022-07-25T15:19:38.401Z	596	1	28	5	2018	0	1	3	0	0	0	0	1	1	1							1					0	uuid:176702d6-06c0-4359-b3ad-e7faa7eea547	uuid:176702d6-06c0-4359-b3ad-e7faa7eea547	2173	Tom	1	1			collect:4ommCYumgKVZEpZZ	0	[encrypted:AYImkVjZ]
2022-07-25T15:18:57.978Z	595	1	18	5	2018	0	1	3	0	0	1	0	1	1	1							1					0	uuid:a35e6d00-5df3-4da2-ae38-12c2578b54b7	uuid:a35e6d00-5df3-4da2-ae38-12c2578b54b7	2173	Tom	1	1			collect:4ommCYumgKVZEpZZ	0	[encrypted:AYImkVjZ]
2022-07-25T15:18:31.459Z	594	0	30	5	2018	0	1		0	0	1	1	1	1	1							1					0	uuid:082cdbe5-e6fd-4af1-ac99-ca7dfbf4f94c	uuid:082cdbe5-e6fd-4af1-ac99-ca7dfbf4f94c	2173	Tom	1	1			collect:4ommCYumgKVZEpZZ	0	[encrypted:AYImkVjZ]
2022-07-25T15:18:02.927Z	593	0	21	4	2018	1	0		0	0	0	0	0	0	0							1					0	uuid:47511b6f-b77a-4912-a8df-560eca9ff95b	uuid:47511b6f-b77a-4912-a8df-560eca9ff95b	2173	Tom	1	1			collect:4ommCYumgKVZEpZZ	0	[encrypted:AYImkVjZ]
2022-07-25T15:17:35.895Z	592	1	65	4	2018	1	1		0	0	0	0	0	0	0							1					0	uuid:97ea3f6b-19a8-4937-83b1-d540a3aa7da2	uuid:97ea3f6b-19a8-4937-83b1-d540a3aa7da2	2173	Tom	1	1			collect:4ommCYumgKVZEpZZ	0	[encrypted:AYImkVjZ]
2022-07-25T15:17:03.732Z	591	0	41	4	2018	1	1		0	0	1	1	1	1	1							1					0	uuid:a246080c-b20a-4886-863f-612e488fa992	uuid:a246080c-b20a-4886-863f-612e488fa992	2173	Tom	1	1			collect:4ommCYumgKVZEpZZ	0	[encrypted:AYImkVjZ]
2022-07-25T15:16:35.832Z	590	1	28	5	2018	1	1		0	0	2	1	1	1	2							1					0	uuid:f0348220-801e-442a-a56d-4628e2740c88	uuid:f0348220-801e-442a-a56d-4628e2740c88	2173	Tom	1	1			collect:4ommCYumgKVZEpZZ	0	[encrypted:AYImkVjZ]
2022-07-25T15:16:06.790Z	589	0	27	5	2018	1	1		0	0	2	2	1	1	2							1					0	uuid:6faaf676-91ab-4861-a489-ffd229948d2d	uuid:6faaf676-91ab-4861-a489-ffd229948d2d	2173	Tom	1	1			collect:4ommCYumgKVZEpZZ	0	[encrypted:AYImkVjZ]
2022-07-25T15:15:40.056Z	588	0	62	5	2018	1	1		0	0	0	0	2	2	2							1					0	uuid:6fc767ee-6a76-4837-a0f7-b232587fd9e3	uuid:6fc767ee-6a76-4837-a0f7-b232587fd9e3	2173	Tom	1	1			collect:4ommCYumgKVZEpZZ	0	[encrypted:AYImkVjZ]
2022-07-25T15:13:39.318Z	586	0	32	5	2018	0	1		0	0	0	0	1	1	1							1					0	uuid:033a6621-3e5a-4c2a-8ede-16e718dd5f2a	uuid:033a6621-3e5a-4c2a-8ede-16e718dd5f2a	2173	Tom	1	1			collect:4ommCYumgKVZEpZZ	0	[encrypted:AYImkVjZ]
2022-07-25T15:13:11.898Z	585	1	15	4	2018	0	1		0	0	0	0	0	0	0							1					0	uuid:52c68052-7d93-4e4b-b109-332c74339fa1	uuid:52c68052-7d93-4e4b-b109-332c74339fa1	2173	Tom	1	1			collect:4ommCYumgKVZEpZZ	0	[encrypted:AYImkVjZ]
2022-07-25T15:11:09.554Z	583	0	29	4	2018		1		0	0	2	2	1	1	2							1					0	uuid:79e008ec-a68a-4fd0-9cff-2de30eaf8dcf	uuid:79e008ec-a68a-4fd0-9cff-2de30eaf8dcf	2173	Tom	1	1			collect:4ommCYumgKVZEpZZ	0	[encrypted:AYImkVjZ]
2022-07-25T15:10:38.405Z	582	0	23	4	2021	0	1		0	0	0	0	0	0	0							1					0	uuid:659c6eb4-2052-40a0-8885-6c28862ea343	uuid:659c6eb4-2052-40a0-8885-6c28862ea343	2173	Tom	1	1			collect:4ommCYumgKVZEpZZ	0	[encrypted:AYImkVjZ]
2022-07-25T15:08:53.758Z	581	0	25	10	2018	0	1		0	0	1	0	0	1	1							1					0	uuid:4fc51651-9023-41e5-a803-e0d1ea0e3f3a	uuid:4fc51651-9023-41e5-a803-e0d1ea0e3f3a	2173	Tom	1	1			collect:4ommCYumgKVZEpZZ	0	[encrypted:AYImkVjZ]
2022-07-25T15:07:31.597Z	580	0	30	5	2018	1	1		0	0	2	1	1	1	2							1					0	uuid:4c653068-2001-480d-a0a5-43fc3dda383b	uuid:4c653068-2001-480d-a0a5-43fc3dda383b	2173	Tom	1	1			collect:4ommCYumgKVZEpZZ	0	[encrypted:AYImkVjZ]
2022-07-25T15:04:47.935Z	579	0	74	5	2018	0	1		0	0	0	0	0	0	0							1					0	uuid:72720c8a-c71c-4723-aa02-ec402cdc23fc	uuid:72720c8a-c71c-4723-aa02-ec402cdc23fc	2173	Tom	1	1			collect:4ommCYumgKVZEpZZ	0	[encrypted:AYImkVjZ]
2022-07-25T15:04:11.507Z	578	0	58	10	2018	0	1		0	0	0	0	0	0	0							1					0	uuid:fd4b5280-6725-4583-bf0c-7401942ab3e6	uuid:fd4b5280-6725-4583-bf0c-7401942ab3e6	2173	Tom	1	1			collect:4ommCYumgKVZEpZZ	0	[encrypted:AYImkVjZ]
2022-07-25T15:03:14.347Z	577	1	32	5	2018	0	1	1	0	0	0	0	0	0	0							1					0	uuid:38df7b67-92f3-42d1-8980-6c42c1f8f12a	uuid:38df7b67-92f3-42d1-8980-6c42c1f8f12a	2173	Tom	1	1			collect:4ommCYumgKVZEpZZ	0	[encrypted:AYImkVjZ]
2022-07-25T15:01:59.022Z	576	0	28	5	2018	0	1		0	0	0	0	0	0	0							1					0	uuid:3a159d4a-b1ad-43d9-9e0f-5cc6d8aff196	uuid:3a159d4a-b1ad-43d9-9e0f-5cc6d8aff196	2173	Tom	1	1			collect:4ommCYumgKVZEpZZ	0	[encrypted:AYImkVjZ]
2022-07-25T15:00:31.398Z	575	0	32	5	2017	1	1		0	0	0	0	0	0	0							1					0	uuid:b3d48d91-7f5e-496e-a2a0-dd6cecda2582	uuid:b3d48d91-7f5e-496e-a2a0-dd6cecda2582	2173	Tom	1	1			collect:4ommCYumgKVZEpZZ	0	[encrypted:AYImkVjZ]
2022-07-25T14:59:56.752Z	574	1	35	4	2018	0	1	3	0	0	2	2	1	1	2							1					0	uuid:a4f2be3d-284a-4dcb-9394-9e452228b75e	uuid:a4f2be3d-284a-4dcb-9394-9e452228b75e	2173	Tom	1	1			collect:4ommCYumgKVZEpZZ	0	[encrypted:AYImkVjZ]
2022-07-25T14:55:41.826Z	573	0	53	5	2017	1	1		0	0	1	1	1	1	1							1					0	uuid:832dcefe-42d1-41f9-892a-d234fb1e95cd	uuid:832dcefe-42d1-41f9-892a-d234fb1e95cd	2173	Tom	1	1			collect:4ommCYumgKVZEpZZ	0	[encrypted:AYImkVjZ]
2022-07-25T14:55:13.380Z	572	0	25	5	2017	0	1	3	0	0	0	0	0	0	0							1					0	uuid:7c6e7854-738a-4ccc-9445-cb3d11d95638	uuid:7c6e7854-738a-4ccc-9445-cb3d11d95638	2173	Tom	1	1			collect:4ommCYumgKVZEpZZ	0	[encrypted:AYImkVjZ]
2022-07-25T14:54:41.230Z	571	1	17	4	2017	0	1	5	0	0	0	0	1	1	1							1					0	uuid:0f6d076b-e631-4eda-bbd0-466a47ca2598	uuid:0f6d076b-e631-4eda-bbd0-466a47ca2598	2173	Tom	1	1			collect:4ommCYumgKVZEpZZ	0	[encrypted:AYImkVjZ]
2022-07-25T14:53:53.626Z	570	0	9	9	2017	0	1	6	0	0	0	0	0	0	0							1					0	uuid:83b887d2-d798-48e3-b596-b7982cabfe89	uuid:83b887d2-d798-48e3-b596-b7982cabfe89	2173	Tom	1	1			collect:4ommCYumgKVZEpZZ	0	[encrypted:AYImkVjZ]
2022-07-25T14:53:23.704Z	569	0	33	5	2017	1	1		0	0	2	2	1	1	2							1					0	uuid:090f1a6e-80b8-4e3d-beba-8bea9ca47a27	uuid:090f1a6e-80b8-4e3d-beba-8bea9ca47a27	2173	Tom	1	1			collect:4ommCYumgKVZEpZZ	0	[encrypted:AYImkVjZ]
2022-07-25T14:52:55.906Z	568	1	50	8	2017	1	1		0	0	2	2	2	2	2							1					0	uuid:56ff985e-2b05-4a88-a59d-bde16ff270b4	uuid:56ff985e-2b05-4a88-a59d-bde16ff270b4	2173	Tom	1	1			collect:4ommCYumgKVZEpZZ	0	[encrypted:AYImkVjZ]
2022-07-25T14:52:25.682Z	567	1	48	4	2017	1	1		0	0	0	0	1	0	1							1					0	uuid:15f246d1-78ce-47f7-bdfc-422921f52ccd	uuid:15f246d1-78ce-47f7-bdfc-422921f52ccd	2173	Tom	1	1			collect:4ommCYumgKVZEpZZ	0	[encrypted:AYImkVjZ]
2022-07-25T14:51:40.180Z	566	0	37	5	2017	1	1		0	0	2	0	1	1	2							1					0	uuid:cbc1f9d5-c140-4e88-a4f9-682a0253cf45	uuid:cbc1f9d5-c140-4e88-a4f9-682a0253cf45	2173	Tom	1	1			collect:4ommCYumgKVZEpZZ	0	[encrypted:AYImkVjZ]
2022-07-25T14:51:12.554Z	565	1	12	4	2017	1	1		0	0	0	0	0	0	0							1					0	uuid:2212bd69-54b0-4657-b6a4-a8f76271054d	uuid:2212bd69-54b0-4657-b6a4-a8f76271054d	2173	Tom	1	1			collect:4ommCYumgKVZEpZZ	0	[encrypted:AYImkVjZ]
2022-07-25T14:50:41.046Z	564	1	42	4	2017	0	1	2	0	0	1	1	1	1	1							1					0	uuid:03d3db96-d76c-44fd-855e-af68fc2435d8	uuid:03d3db96-d76c-44fd-855e-af68fc2435d8	2173	Tom	1	1			collect:4ommCYumgKVZEpZZ	0	[encrypted:AYImkVjZ]
2022-07-25T14:50:12.273Z	563	0	40	4	2017	0	1	2	0	0	1	1	1	1	1							1					0	uuid:784ad7fd-a5d4-4adb-b549-52dccd6d73eb	uuid:784ad7fd-a5d4-4adb-b549-52dccd6d73eb	2173	Tom	1	1			collect:4ommCYumgKVZEpZZ	0	[encrypted:AYImkVjZ]
2022-07-25T14:49:38.841Z	562	0	37	5	2017	1	1		0	0	2	2	1	0	2							1					0	uuid:18ff88fd-a6f7-4be6-a224-1d88714403ff	uuid:18ff88fd-a6f7-4be6-a224-1d88714403ff	2173	Tom	1	1			collect:4ommCYumgKVZEpZZ	0	[encrypted:AYImkVjZ]
2022-07-25T14:49:04.932Z	561	1	61	4	2017	1	1		0	0	1	0	1	0	1							1					0	uuid:acdef4ea-ae9c-493e-9285-8fa8781a5163	uuid:acdef4ea-ae9c-493e-9285-8fa8781a5163	2173	Tom	1	1			collect:4ommCYumgKVZEpZZ	0	[encrypted:AYImkVjZ]
2022-07-25T14:48:39.747Z	560	0	34	4	2017	1	1		0	0	0	0	1	1	1							1					0	uuid:a65f51d3-c984-4572-af8f-b641e872ca8f	uuid:a65f51d3-c984-4572-af8f-b641e872ca8f	2173	Tom	1	1			collect:4ommCYumgKVZEpZZ	0	[encrypted:AYImkVjZ]
2022-07-25T14:48:08.875Z	559	1	28	5	2017	0	1	1	2	0	2	2	1	1	2							1					0	uuid:d1ee9377-e35e-4954-828a-cba00b76f2fa	uuid:d1ee9377-e35e-4954-828a-cba00b76f2fa	2173	Tom	1	1			collect:4ommCYumgKVZEpZZ	0	[encrypted:AYImkVjZ]
2022-07-25T14:47:36.097Z	558	0	60	4	2017	1	1		0	0	1	1	1	1	1							1					0	uuid:4e8be91d-9397-412d-ae4d-431878c9aa44	uuid:4e8be91d-9397-412d-ae4d-431878c9aa44	2173	Tom	1	1			collect:4ommCYumgKVZEpZZ	0	[encrypted:AYImkVjZ]
2022-07-25T14:47:08.457Z	557	0	56	4	2017	1	1		0	0	0	0	0	0	0							1					0	uuid:6f5d5a86-8c93-43b5-95ba-e55e3ee657df	uuid:6f5d5a86-8c93-43b5-95ba-e55e3ee657df	2173	Tom	1	1			collect:4ommCYumgKVZEpZZ	0	[encrypted:AYImkVjZ]
2022-07-25T14:46:38.394Z	556	0	24	4	2017	0	1	4	0	0	0	0	0	0	0							1					0	uuid:5fdcfcfc-5775-408a-897a-9fe6f79d2eb5	uuid:5fdcfcfc-5775-408a-897a-9fe6f79d2eb5	2173	Tom	1	1			collect:4ommCYumgKVZEpZZ	0	[encrypted:AYImkVjZ]
2022-07-25T14:46:04.596Z	555	0	25	5	2017	0	1	3	0	0	0	0	0	0	0							1					0	uuid:fed3d8a9-7d25-4975-8ab8-7ce696e61839	uuid:fed3d8a9-7d25-4975-8ab8-7ce696e61839	2173	Tom	1	1			collect:4ommCYumgKVZEpZZ	0	[encrypted:AYImkVjZ]
2022-07-25T14:45:29.938Z	554	0	37	4	2017	1	1		0	0	0	0	1	1	0							1					0	uuid:4d7668f9-86da-49ee-a4aa-a94a9fbf8fa7	uuid:4d7668f9-86da-49ee-a4aa-a94a9fbf8fa7	2173	Tom	1	1			collect:4ommCYumgKVZEpZZ	0	[encrypted:AYImkVjZ]
2022-07-25T14:44:39.095Z	553	0	22	5	2017	1	1		0	0		0	0	0	0							1					0	uuid:723a1d83-eeb3-473e-a163-a8b235dc1a37	uuid:723a1d83-eeb3-473e-a163-a8b235dc1a37	2173	Tom	1	1			collect:4ommCYumgKVZEpZZ	0	[encrypted:AYImkVjZ]
2022-07-25T14:35:24.843Z	552	0	60	4	2017	1	1		0	0	1	1	1	1	1							1					0	uuid:1c40a2d9-ee08-463f-82f7-b908652197e8	uuid:1c40a2d9-ee08-463f-82f7-b908652197e8	2173	Tom	1	1			collect:4ommCYumgKVZEpZZ	0	[encrypted:AYImkVjZ]
2022-07-25T14:34:11.098Z	551	0	30	5	2017	1	1		0	0	1	0	1	1	1							1					0	uuid:c879fced-da68-48a5-89a6-fa4349ed6a6f	uuid:c879fced-da68-48a5-89a6-fa4349ed6a6f	2173	Tom	1	1			collect:4ommCYumgKVZEpZZ	0	[encrypted:AYImkVjZ]
2022-07-25T14:31:27.155Z	548	0	43	10	2017	0	1	4	0	0	0	0	0	0	0							1					0	uuid:0d0181b2-6bf6-4828-9123-6c0381808b90	uuid:0d0181b2-6bf6-4828-9123-6c0381808b90	2173	Tom	1	1			collect:4ommCYumgKVZEpZZ	0	[encrypted:AYImkVjZ]
2022-07-25T14:30:06.878Z	547	0	35	5	2017	1	1		0	0	1	2	1	1	2							1					0	uuid:28271b43-f864-4a0c-90f0-a8d98788c0c4	uuid:28271b43-f864-4a0c-90f0-a8d98788c0c4	2173	Tom	1	1			collect:4ommCYumgKVZEpZZ	0	[encrypted:AYImkVjZ]
2022-07-25T14:29:01.538Z	546	0	28	5	2017	0	1	5	0	0	2	2	1	1	2						1	1					0	uuid:1a140bf9-fb6d-4313-87a9-155c0cc22abe	uuid:1a140bf9-fb6d-4313-87a9-155c0cc22abe	2173	Tom	1	1			collect:4ommCYumgKVZEpZZ	0	[encrypted:AYImkVjZ]
2022-07-25T14:27:28.156Z	545	0	55	5	2017	1	1		0	0	0	0	0	0	0							1					0	uuid:04ceefd8-6285-4305-ba2f-9eec38e4f819	uuid:04ceefd8-6285-4305-ba2f-9eec38e4f819	2173	Tom	1	1			collect:4ommCYumgKVZEpZZ	0	[encrypted:AYImkVjZ]
2022-07-25T14:14:15.301Z	544	1	18	5	2017	0	1	5	0	0	0	0	0	0	0							1					0	uuid:a6cec238-8531-439b-b523-f73c87a17c70	uuid:a6cec238-8531-439b-b523-f73c87a17c70	2173	Tom	1	1			collect:4ommCYumgKVZEpZZ	0	[encrypted:AYImkVjZ]
2022-07-25T14:12:27.643Z	543	1	65	4	2017	1	1		0	0	0	2	0	0	2							1					0	uuid:4d0a4365-47bd-496d-a8b2-236f3d9773d0	uuid:4d0a4365-47bd-496d-a8b2-236f3d9773d0	2173	Tom	1	1			collect:4ommCYumgKVZEpZZ	0	[encrypted:AYImkVjZ]
2022-07-25T14:11:32.457Z	542	1	61	5	2017	1	1		0	0	2	2	1	2	2							1					0	uuid:0b74732d-3da7-436c-b9c2-3397b1d210d1	uuid:0b74732d-3da7-436c-b9c2-3397b1d210d1	2173	Tom	1	1			collect:4ommCYumgKVZEpZZ	0	[encrypted:AYImkVjZ]
2022-07-25T14:10:17.711Z	541	0	37	5	2017	0	1	2	0	0	2	2	2	2	2							1					0	uuid:05027251-251b-414a-81d0-da77ea0a3456	uuid:05027251-251b-414a-81d0-da77ea0a3456	2173	Tom	1	1			collect:4ommCYumgKVZEpZZ	0	[encrypted:AYImkVjZ]
2022-07-25T14:09:16.121Z	540	0	32	4	2017	1	1		0	0	1	1	1	1	1							1					0	uuid:cf807ace-921e-42cc-9dc0-9560b4b003be	uuid:cf807ace-921e-42cc-9dc0-9560b4b003be	2173	Tom	1	1			collect:4ommCYumgKVZEpZZ	0	[encrypted:AYImkVjZ]
2022-07-25T14:08:20.872Z	539	1	31	5	2017	0	1	6	0	0	0	0	0	0	0							1					0	uuid:cc36a825-1c77-4c5c-a988-4d3a0ba7d49d	uuid:cc36a825-1c77-4c5c-a988-4d3a0ba7d49d	2173	Tom	1	1			collect:4ommCYumgKVZEpZZ	0	[encrypted:AYImkVjZ]
2022-07-25T14:06:54.171Z	538	0	30	5	2017	1	1		0	0	0	0	0	0	0							1					0	uuid:77a3eff1-16d0-479d-8570-f8f7238b31de	uuid:77a3eff1-16d0-479d-8570-f8f7238b31de	2173	Tom	1	1			collect:4ommCYumgKVZEpZZ	0	[encrypted:AYImkVjZ]
2022-07-25T14:05:56.663Z	537	1	35	5	2017	0	1	3	0	0	0	0	0	0	0							1					0	uuid:993250b7-24c1-4b09-9011-cdcd7f0f16c6	uuid:993250b7-24c1-4b09-9011-cdcd7f0f16c6	2173	Tom	1	1			collect:4ommCYumgKVZEpZZ	0	[encrypted:AYImkVjZ]
2022-07-25T14:04:02.612Z	536	0	60	4	2017	1	1		0	0	2	2	2	2	2							1					0	uuid:96ec9174-b2f5-4fcb-be50-2cce243e6aef	uuid:96ec9174-b2f5-4fcb-be50-2cce243e6aef	2173	Tom	1	1			collect:4ommCYumgKVZEpZZ	0	[encrypted:AYImkVjZ]
2022-07-25T14:02:51.857Z	535	0	55	5	2017	1	1		0	0	0	0	0	0	0							1					0	uuid:665e2cc7-2d73-4367-8dd2-50c898e407a0	uuid:665e2cc7-2d73-4367-8dd2-50c898e407a0	2173	Tom	1	1			collect:4ommCYumgKVZEpZZ	0	[encrypted:AYImkVjZ]
2022-07-25T14:01:54.711Z	534	1	60	5	2017	1	0		0	0	1	1	2	2	2							1					0	uuid:8fe8e2d0-ddda-4771-acaa-8a9eeb4b02ee	uuid:8fe8e2d0-ddda-4771-acaa-8a9eeb4b02ee	2173	Tom	1	1			collect:4ommCYumgKVZEpZZ	0	[encrypted:AYImkVjZ]
2022-07-25T14:00:52.575Z	533	0	35	5	2017	0	1	3	0	0	1	1	1	1	1							1					0	uuid:e3f9adf3-ecb7-476e-b584-fc2198fef474	uuid:e3f9adf3-ecb7-476e-b584-fc2198fef474	2173	Tom	1	1			collect:4ommCYumgKVZEpZZ	0	[encrypted:AYImkVjZ]
2022-07-25T13:59:48.355Z	532	0	30	10	2017	1	1		0	0	1	1	1	1	1							1					0	uuid:8b391c26-d9a7-498f-b4dc-83ad75daaa96	uuid:8b391c26-d9a7-498f-b4dc-83ad75daaa96	2173	Tom	1	1			collect:4ommCYumgKVZEpZZ	0	[encrypted:AYImkVjZ]
2022-07-25T13:58:44.314Z	531	0	70	4	2021	1	1		0	0	0	0	0	0	0							1					0	uuid:829ac15d-a369-49d1-9921-be4fb411c833	uuid:829ac15d-a369-49d1-9921-be4fb411c833	2173	Tom	1	1			collect:4ommCYumgKVZEpZZ	0	[encrypted:AYImkVjZ]
2022-07-25T13:57:40.911Z	530	0	55	5	2021	1	1		2	2	1	2	1	1	2							1					0	uuid:1b837fc9-cfa4-445c-816e-a9ff11c312ce	uuid:1b837fc9-cfa4-445c-816e-a9ff11c312ce	2173	Tom	1	1			collect:4ommCYumgKVZEpZZ	0	[encrypted:AYImkVjZ]
2022-07-25T13:56:39.698Z	529	0	24	5	2021	0	1		0	0	0	2	0	0	2							1	1				0	uuid:45ae621a-03ab-4728-982c-cf01fded833a	uuid:45ae621a-03ab-4728-982c-cf01fded833a	2173	Tom	1	1			collect:4ommCYumgKVZEpZZ	0	[encrypted:AYImkVjZ]
2022-07-25T13:55:34.369Z	528	0	60	4	2021	0	1		0	0	1	1	1	1	1							1					0	uuid:55780a7b-17ea-410c-ba30-b66256065ae4	uuid:55780a7b-17ea-410c-ba30-b66256065ae4	2173	Tom	1	1			collect:4ommCYumgKVZEpZZ	0	[encrypted:AYImkVjZ]
2022-07-25T13:54:27.422Z	527	1	15	5	2021	0	1		0	0	0	0	0	0	0							1					0	uuid:c6f59b5d-29ed-4bf4-988b-bfd427544816	uuid:c6f59b5d-29ed-4bf4-988b-bfd427544816	2173	Tom	1	1			collect:4ommCYumgKVZEpZZ	0	[encrypted:AYImkVjZ]
2022-07-25T13:53:39.845Z	526	0	15	4	2021	1	1		0	0	0	0	0	0	0							1					0	uuid:dd51abac-25aa-4cbc-a31d-054de495b025	uuid:dd51abac-25aa-4cbc-a31d-054de495b025	2173	Tom	1	1			collect:4ommCYumgKVZEpZZ	0	[encrypted:AYImkVjZ]
2022-07-24T12:35:57.317Z	525	0	40	9	2021	0	1		0	0	0	0	0	0	0							1					0	uuid:8a8cb0bf-54d6-4ba2-9f58-f74d661ea807	uuid:8a8cb0bf-54d6-4ba2-9f58-f74d661ea807	2173	Tom	1	1			collect:4ommCYumgKVZEpZZ	0	[encrypted:AYImkVjZ]
2022-07-24T12:35:22.337Z	524	0	25	5	2021	0	1		0	0	0	0	0	0	0							1					0	uuid:553365ee-2e90-4da3-9a63-ef92e060097f	uuid:553365ee-2e90-4da3-9a63-ef92e060097f	2173	Tom	1	1			collect:4ommCYumgKVZEpZZ	0	[encrypted:AYImkVjZ]
2022-07-24T12:34:54.744Z	523	1	12	5	2021	0	1		0	0	0	0	0	0	0							1					0	uuid:49d3c1c4-4faa-4206-89aa-38e6d2569750	uuid:49d3c1c4-4faa-4206-89aa-38e6d2569750	2173	Tom	1	1			collect:4ommCYumgKVZEpZZ	0	[encrypted:AYImkVjZ]
2022-07-24T12:34:26.612Z	522	0	40	5	2021	1	1		0	0	0	0	0	0	0							1					0	uuid:a7fcbac2-a53d-473d-aeae-cb30396ed51b	uuid:a7fcbac2-a53d-473d-aeae-cb30396ed51b	2173	Tom	1	1			collect:4ommCYumgKVZEpZZ	0	[encrypted:AYImkVjZ]
2022-07-24T12:33:56.094Z	521	0	72	5	2021	0	1		0	0	0	0	0	1	1							1					0	uuid:56decba6-935a-4422-a08d-391a028870cd	uuid:56decba6-935a-4422-a08d-391a028870cd	2173	Tom	1	1			collect:4ommCYumgKVZEpZZ	0	[encrypted:AYImkVjZ]
2022-07-24T12:33:25.432Z	520	1	25	5	2021	0	1		0	0	2	0	0	0	2							1					0	uuid:464388a6-0312-434c-ad3a-1870e1315749	uuid:464388a6-0312-434c-ad3a-1870e1315749	2173	Tom	1	1			collect:4ommCYumgKVZEpZZ	0	[encrypted:AYImkVjZ]
2022-07-24T12:32:55.146Z	519	0	61	4	2021	0	1		0	0	2	2	1	2	2							1					0	uuid:639d159c-d517-498d-b5ca-34f55dfe30ab	uuid:639d159c-d517-498d-b5ca-34f55dfe30ab	2173	Tom	1	1			collect:4ommCYumgKVZEpZZ	0	[encrypted:AYImkVjZ]
2022-07-24T12:32:29.182Z	518	0	42	4	2021	0	1		0	0	0	0	0	0	0							1					0	uuid:11774a56-21bc-4640-a459-a4497f7d31ff	uuid:11774a56-21bc-4640-a459-a4497f7d31ff	2173	Tom	1	1			collect:4ommCYumgKVZEpZZ	0	[encrypted:AYImkVjZ]
2022-07-24T12:32:02.097Z	517	0	23	1	2021	0	1		0	0	2	0	2	1	2							1					0	uuid:df56cd35-3cd3-4e4b-8433-32a34d55895a	uuid:df56cd35-3cd3-4e4b-8433-32a34d55895a	2173	Tom	1	1			collect:4ommCYumgKVZEpZZ	0	[encrypted:AYImkVjZ]
2022-07-24T12:31:32.761Z	516	0	26	4	2021	0	1		0	0	0	0	1	0	1							1					0	uuid:1639b3b1-830b-4015-82e4-bee0650bf2ab	uuid:1639b3b1-830b-4015-82e4-bee0650bf2ab	2173	Tom	1	1			collect:4ommCYumgKVZEpZZ	0	[encrypted:AYImkVjZ]
2022-07-24T12:31:03.628Z	515	0	60	4	2021	0	1		0	0	0	0	1	1	1							1					0	uuid:3a01a7e4-6eb6-487e-bc34-35b58fd0b128	uuid:3a01a7e4-6eb6-487e-bc34-35b58fd0b128	2173	Tom	1	1			collect:4ommCYumgKVZEpZZ	0	[encrypted:AYImkVjZ]
2022-07-24T12:30:34.661Z	514	1	44	5	2021	0	1		0	0	0	0	0	0	0							1					0	uuid:ec9b1ce3-8f5d-409c-98a3-d7c29bd7d3f6	uuid:ec9b1ce3-8f5d-409c-98a3-d7c29bd7d3f6	2173	Tom	1	1			collect:4ommCYumgKVZEpZZ	0	[encrypted:AYImkVjZ]
2022-07-24T12:30:09.724Z	513	0	60	4	2020	1	1		0	0	1	1	1	2	2							1					0	uuid:462ec51c-afca-42fd-9bef-875bd7485b3d	uuid:462ec51c-afca-42fd-9bef-875bd7485b3d	2173	Tom	1	1			collect:4ommCYumgKVZEpZZ	0	[encrypted:AYImkVjZ]
2022-07-24T12:29:42.462Z	512	1	36	4	2020	0	1		0	0	0	0	1	1	1						1	1					0	uuid:2ef94ae1-8f23-426d-a13d-bcfc4dd80bb3	uuid:2ef94ae1-8f23-426d-a13d-bcfc4dd80bb3	2173	Tom	1	1			collect:4ommCYumgKVZEpZZ	0	[encrypted:AYImkVjZ]
2022-07-24T12:29:10.042Z	511	1	9	5	2020	1	1		0	0	0	0	0	0	0							1					0	uuid:3dfe0410-d821-40bb-832d-499a515a287d	uuid:3dfe0410-d821-40bb-832d-499a515a287d	2173	Tom	1	1			collect:4ommCYumgKVZEpZZ	0	[encrypted:AYImkVjZ]
2022-07-24T12:28:43.103Z	510	1	25	4	2020	1	1		0	0	0	0	0	0	0							1					0	uuid:e265bd6f-8d33-4953-8558-df97cd42358a	uuid:e265bd6f-8d33-4953-8558-df97cd42358a	2173	Tom	1	1			collect:4ommCYumgKVZEpZZ	0	[encrypted:AYImkVjZ]
2022-07-24T12:28:17.211Z	509	0	13	5	2020	1	1		0	0	0	2	1	0	2							1					0	uuid:5a3c8b9c-10b8-4eb1-b580-b2c661aac28f	uuid:5a3c8b9c-10b8-4eb1-b580-b2c661aac28f	2173	Tom	1	1			collect:4ommCYumgKVZEpZZ	0	[encrypted:AYImkVjZ]
2022-07-24T12:27:52.844Z	508	0	37	4	2020	1	1		0	0	2	2	1	2	2							1					0	uuid:d2f6bebb-6ab0-43c7-9e54-cf05b44ceebb	uuid:d2f6bebb-6ab0-43c7-9e54-cf05b44ceebb	2173	Tom	1	1			collect:4ommCYumgKVZEpZZ	0	[encrypted:AYImkVjZ]
2022-07-24T12:27:28.741Z	507	0	22	5	2020	0	1		0	0	0	1	1	1	1							1					0	uuid:1a34f462-b613-4277-be41-17d17a85eded	uuid:1a34f462-b613-4277-be41-17d17a85eded	2173	Tom	1	1			collect:4ommCYumgKVZEpZZ	0	[encrypted:AYImkVjZ]
2022-07-24T12:27:02.826Z	506	0	17	5	2020	1	1		0	0	0	1	0	0	1							1					0	uuid:38bf1447-586a-4126-bad4-a55efddee60d	uuid:38bf1447-586a-4126-bad4-a55efddee60d	2173	Tom	1	1			collect:4ommCYumgKVZEpZZ	0	[encrypted:AYImkVjZ]
2022-07-24T12:26:37.919Z	505	0	15	5	2020	0	1		0	0	0	1	0	0	0							1					0	uuid:7868fcc1-e9b1-4cb9-ba94-4262470e90ff	uuid:7868fcc1-e9b1-4cb9-ba94-4262470e90ff	2173	Tom	1	1			collect:4ommCYumgKVZEpZZ	0	[encrypted:AYImkVjZ]
2022-07-24T12:26:05.557Z	504	1	40	4	2020	0	1		0	0	0	0	1	1	1							1					0	uuid:848617d8-575f-4512-846b-b86af8ac0446	uuid:848617d8-575f-4512-846b-b86af8ac0446	2173	Tom	1	1			collect:4ommCYumgKVZEpZZ	0	[encrypted:AYImkVjZ]
2022-07-24T12:25:34.245Z	503	0	35	5	2020	0	1		0	0	1	1	2	1	2							1					0	uuid:1af7e4c4-fe49-441a-81a7-c1007e2518cd	uuid:1af7e4c4-fe49-441a-81a7-c1007e2518cd	2173	Tom	1	1			collect:4ommCYumgKVZEpZZ	0	[encrypted:AYImkVjZ]
2022-07-24T12:24:41.841Z	502	1	12	5	2020	0	1		0	0	0	0	0	0	0							1					0	uuid:71145400-324d-4b99-8418-b9c23b85f1fc	uuid:71145400-324d-4b99-8418-b9c23b85f1fc	2173	Tom	1	1			collect:4ommCYumgKVZEpZZ	0	[encrypted:AYImkVjZ]
2022-07-24T12:23:31.316Z	501	0	55	5	2020	0	1		2	2	2	2	2	1	2							1					0	uuid:9b1e5e64-f061-4b1d-b8f0-6aff394054f2	uuid:9b1e5e64-f061-4b1d-b8f0-6aff394054f2	2173	Tom	1	1			collect:4ommCYumgKVZEpZZ	0	[encrypted:AYImkVjZ]
2022-07-24T12:18:43.901Z	499	0	20	5	2020	0	1		0	0	0	0	1	1	1							1					0	uuid:56b3fa64-95b0-485f-9fea-860371d06e18	uuid:56b3fa64-95b0-485f-9fea-860371d06e18	2173	Tom	1	1			collect:4ommCYumgKVZEpZZ	0	[encrypted:AYImkVjZ]
2022-07-24T12:18:15.278Z	498	0	67	4	2020	0	1		0	0	1	1	1	1	1							1					0	uuid:cbd7c71c-e09f-48c8-97ee-941e1da75c2d	uuid:cbd7c71c-e09f-48c8-97ee-941e1da75c2d	2173	Tom	1	1			collect:4ommCYumgKVZEpZZ	0	[encrypted:AYImkVjZ]
2022-07-24T12:17:48.906Z	497	0	54	4	2020	0	1		0	0	0	0	1	1	1							1					0	uuid:b08ca8b1-e836-44d3-af43-dde1888ea5b8	uuid:b08ca8b1-e836-44d3-af43-dde1888ea5b8	2173	Tom	1	1			collect:4ommCYumgKVZEpZZ	0	[encrypted:AYImkVjZ]
2022-07-24T12:17:21.491Z	496	0	40	5	2020	1	0		0	0	2	2	1	1	2							1					0	uuid:166875fa-a4f3-4bb4-ac12-f5961fc260d7	uuid:166875fa-a4f3-4bb4-ac12-f5961fc260d7	2173	Tom	1	1			collect:4ommCYumgKVZEpZZ	0	[encrypted:AYImkVjZ]
2022-07-24T12:16:48.482Z	495	0	38	5	2020	0	1		0	0	2	2	0	1	2							1					0	uuid:b9ad46e5-3e92-4726-b1c5-382c31315b65	uuid:b9ad46e5-3e92-4726-b1c5-382c31315b65	2173	Tom	1	1			collect:4ommCYumgKVZEpZZ	0	[encrypted:AYImkVjZ]
2022-07-24T12:16:11.701Z	494	0	42	4	2020	0	1		0	0	1	0	1	1	1							1					0	uuid:12efa8e2-765b-4dcb-bac8-c9c8aa4e606c	uuid:12efa8e2-765b-4dcb-bac8-c9c8aa4e606c	2173	Tom	1	1			collect:4ommCYumgKVZEpZZ	0	[encrypted:AYImkVjZ]
2022-07-24T12:15:42.748Z	493	0	32	10	2020	0	1		0	0	0	1	1	2	2							1					0	uuid:49b13a47-c827-44d8-ade0-cff18cb2260e	uuid:49b13a47-c827-44d8-ade0-cff18cb2260e	2173	Tom	1	1			collect:4ommCYumgKVZEpZZ	0	[encrypted:AYImkVjZ]
2022-07-24T12:15:09.207Z	492	0	58	4	2020	1	1		0	0	0	0	1	1	1							1					0	uuid:f4d3bdbf-33aa-40d7-a59a-31798e4392f2	uuid:f4d3bdbf-33aa-40d7-a59a-31798e4392f2	2173	Tom	1	1			collect:4ommCYumgKVZEpZZ	0	[encrypted:AYImkVjZ]
2022-07-24T12:14:44.511Z	491	0	38	5	2020	0	1		0	0	0	1	2	1	2							1					0	uuid:949d668f-76ee-4890-a232-4a420bfc0c81	uuid:949d668f-76ee-4890-a232-4a420bfc0c81	2173	Tom	1	1			collect:4ommCYumgKVZEpZZ	0	[encrypted:AYImkVjZ]
2022-07-24T12:14:17.539Z	490	0	34	5	2020	0	1		0	0	2	0	1	1	2							1					0	uuid:54af4d0d-e518-49a9-97c4-21192e8bafa1	uuid:54af4d0d-e518-49a9-97c4-21192e8bafa1	2173	Tom	1	1			collect:4ommCYumgKVZEpZZ	0	[encrypted:AYImkVjZ]
2022-07-24T12:13:47.436Z	489	1	12	4	2020	1	1		0	0	2	2	1	1	2							1					0	uuid:107842d5-8aea-4078-a58d-7c904d1ca01b	uuid:107842d5-8aea-4078-a58d-7c904d1ca01b	2173	Tom	1	1			collect:4ommCYumgKVZEpZZ	0	[encrypted:AYImkVjZ]
2022-07-24T12:13:20.867Z	488	1	21	4	2020	0	1		0	0	1	1	1	1	1							1					0	uuid:f07fa60f-3888-4d29-b484-331856c7673d	uuid:f07fa60f-3888-4d29-b484-331856c7673d	2173	Tom	1	1			collect:4ommCYumgKVZEpZZ	0	[encrypted:AYImkVjZ]
2022-07-24T12:12:53.121Z	487	0	60	4	2020	1	1		0	0	1	1	1	1	1							1					0	uuid:8b703eda-a603-4d5f-8516-97a36a2c5a68	uuid:8b703eda-a603-4d5f-8516-97a36a2c5a68	2173	Tom	1	1			collect:4ommCYumgKVZEpZZ	0	[encrypted:AYImkVjZ]
2022-07-24T12:12:25.151Z	486	0	28	5	2020	0	1		0	0	1	1	1	1	1							1					0	uuid:259fd075-acdc-4a10-a45b-7a388f677928	uuid:259fd075-acdc-4a10-a45b-7a388f677928	2173	Tom	1	1			collect:4ommCYumgKVZEpZZ	0	[encrypted:AYImkVjZ]
2022-07-24T12:11:55.075Z	485	0	40	5	2020	0	1		0	0	1	1	1	1	1							1					0	uuid:3fb229f4-93eb-439f-8f32-46c9860fc243	uuid:3fb229f4-93eb-439f-8f32-46c9860fc243	2173	Tom	1	1			collect:4ommCYumgKVZEpZZ	0	[encrypted:AYImkVjZ]
2022-07-24T12:11:24.881Z	484	0	47	4	2020	1	0		0	0	1	1	1	1	1							1					0	uuid:8bbbb5c4-9717-4c93-9b46-caa5e8ee1c2e	uuid:8bbbb5c4-9717-4c93-9b46-caa5e8ee1c2e	2173	Tom	1	1			collect:4ommCYumgKVZEpZZ	0	[encrypted:AYImkVjZ]
2022-07-24T12:10:46.764Z	483	1	35	4	2020	1	1		0	0	1	1	1	1	1							1					0	uuid:165bdd4a-3f7d-47b2-9b67-2a76dc66f4f1	uuid:165bdd4a-3f7d-47b2-9b67-2a76dc66f4f1	2173	Tom	1	1			collect:4ommCYumgKVZEpZZ	0	[encrypted:AYImkVjZ]
2022-07-24T12:10:15.895Z	482	1	31	5	2020		1		0	2	1	1	1	1	2							1					0	uuid:19df0b48-c28a-465b-9568-635b0c804e74	uuid:19df0b48-c28a-465b-9568-635b0c804e74	2173	Tom	1	1			collect:4ommCYumgKVZEpZZ	0	[encrypted:AYImkVjZ]
2022-07-24T12:09:44.380Z	481	1	2	4	2020		1		0	0	1	0	1	1	1							1					0	uuid:9f7d1327-a459-4c53-9c98-a05df89fad13	uuid:9f7d1327-a459-4c53-9c98-a05df89fad13	2173	Tom	1	1			collect:4ommCYumgKVZEpZZ	0	[encrypted:AYImkVjZ]
2022-07-24T12:08:58.577Z	480	1	25	5	2020		1		0	0	1	1	2	1	2							1					0	uuid:17443062-4847-4093-8efc-08a0a5a5d31d	uuid:17443062-4847-4093-8efc-08a0a5a5d31d	2173	Tom	1	1			collect:4ommCYumgKVZEpZZ	0	[encrypted:AYImkVjZ]
2022-07-24T12:08:19.298Z	479	0	45	5	2020	0	1		0	0	1	1	1	1	1							1					0	uuid:8656800f-b8d8-4c1c-bb6c-89f899da1994	uuid:8656800f-b8d8-4c1c-bb6c-89f899da1994	2173	Tom	1	1			collect:4ommCYumgKVZEpZZ	0	[encrypted:AYImkVjZ]
2022-07-24T12:07:43.356Z	478	0	26	5	2020	0	1		0	0	0	0	0	0	0							1					0	uuid:0e91e1b6-2246-454d-879e-f265bbfe85f2	uuid:0e91e1b6-2246-454d-879e-f265bbfe85f2	2173	Tom	1	1			collect:4ommCYumgKVZEpZZ	0	[encrypted:AYImkVjZ]
2022-07-24T12:03:55.252Z	477	1	65	5	2020	1	1		0	0	2	2	1	1	1							1					0	uuid:05184259-9509-4288-9735-590778098475	uuid:05184259-9509-4288-9735-590778098475	2173	Tom	1	1			collect:4ommCYumgKVZEpZZ	0	[encrypted:AYImkVjZ]
2022-07-24T12:03:21.107Z	476	0	31	4	2020	0	1		0	0	1	0	1	1	1							1					0	uuid:f0032aa2-9171-42eb-9612-f5e0d74be276	uuid:f0032aa2-9171-42eb-9612-f5e0d74be276	2173	Tom	1	1			collect:4ommCYumgKVZEpZZ	0	[encrypted:AYImkVjZ]
2022-07-24T12:02:49.884Z	475	0	80	5	2020	1	0		0	0	2	0	0	0	2							1					0	uuid:9752ce82-bd47-4cf7-ae41-1779ba82fe33	uuid:9752ce82-bd47-4cf7-ae41-1779ba82fe33	2173	Tom	1	1			collect:4ommCYumgKVZEpZZ	0	[encrypted:AYImkVjZ]
2022-07-24T12:02:13.849Z	474	0	26	5	2020	0	1		0	0	0	0	1	0	1						1	1					0	uuid:c00648aa-93d2-49b9-896b-90e19995c37a	uuid:c00648aa-93d2-49b9-896b-90e19995c37a	2173	Tom	1	1			collect:4ommCYumgKVZEpZZ	0	[encrypted:AYImkVjZ]
2022-07-24T12:01:42.584Z	473	1	40	5	2020	1	1		0	0	2	2	1	1	2						1	1					0	uuid:c44b0e26-0d89-4e4b-9bdd-c696f46638fd	uuid:c44b0e26-0d89-4e4b-9bdd-c696f46638fd	2173	Tom	1	1			collect:4ommCYumgKVZEpZZ	0	[encrypted:AYImkVjZ]
2022-07-24T12:01:09.195Z	472	0	23	5	2020	0	1		0	0	0	0	0	0	0							1					0	uuid:6355abe5-e6a7-4bf9-8dfa-6be0741516fa	uuid:6355abe5-e6a7-4bf9-8dfa-6be0741516fa	2173	Tom	1	1			collect:4ommCYumgKVZEpZZ	0	[encrypted:AYImkVjZ]
2022-07-24T12:00:42.840Z	471	0	40	5	2020	0	1		0	0	0	0	0	0	0							1					0	uuid:74055e9f-baa0-4473-8ff5-1717109916f1	uuid:74055e9f-baa0-4473-8ff5-1717109916f1	2173	Tom	1	1			collect:4ommCYumgKVZEpZZ	0	[encrypted:AYImkVjZ]
2022-07-24T12:00:12.346Z	470	0	39	5	2020	1	1		0	0	2	2	2	2	2							1					0	uuid:5c49af21-960b-4609-92c6-b93179bedc1b	uuid:5c49af21-960b-4609-92c6-b93179bedc1b	2173	Tom	1	1			collect:4ommCYumgKVZEpZZ	0	[encrypted:AYImkVjZ]
2022-07-24T11:59:39.755Z	469	0	73	10	2020	0	1		0	0	0	0	1	1	1							1					0	uuid:8af97f15-b9c2-4292-9dbd-b14c6e60c630	uuid:8af97f15-b9c2-4292-9dbd-b14c6e60c630	2173	Tom	1	1			collect:4ommCYumgKVZEpZZ	0	[encrypted:AYImkVjZ]
2022-07-24T11:59:12.628Z	468	0	26	10	2020	0	1		0	0	0	1	0	0	1							1					0	uuid:0afc4d7a-264a-4442-9f0e-036ff7627a54	uuid:0afc4d7a-264a-4442-9f0e-036ff7627a54	2173	Tom	1	1			collect:4ommCYumgKVZEpZZ	0	[encrypted:AYImkVjZ]
2022-07-24T11:58:39.082Z	467	0	26	5	2020	0	1															1					0	uuid:fc04de94-f417-4fe9-8fc5-9855587e7482	uuid:fc04de94-f417-4fe9-8fc5-9855587e7482	2173	Tom	1	1			collect:4ommCYumgKVZEpZZ	0	[encrypted:AYImkVjZ]
2022-07-24T11:58:02.967Z	466	0	35	5	2020	0	1		0	0	1	1	1	1	1							1					0	uuid:0c68b8a9-0208-448a-98ca-eaeff9ebb6ea	uuid:0c68b8a9-0208-448a-98ca-eaeff9ebb6ea	2173	Tom	1	1			collect:4ommCYumgKVZEpZZ	0	[encrypted:AYImkVjZ]
2022-07-24T11:57:36.981Z	465	0	50	10	2020	0	1		0	0	0	0	1	1	1							1					0	uuid:01afa75f-b1b9-4888-8e8b-cf4e74c70c08	uuid:01afa75f-b1b9-4888-8e8b-cf4e74c70c08	2173	Tom	1	1			collect:4ommCYumgKVZEpZZ	0	[encrypted:AYImkVjZ]
2022-07-24T11:57:08.353Z	464	0	45	5	2020	1	1		0	0	0	1	0	0	1							1					0	uuid:a434aa16-5d67-4255-8667-07667da84d2b	uuid:a434aa16-5d67-4255-8667-07667da84d2b	2173	Tom	1	1			collect:4ommCYumgKVZEpZZ	0	[encrypted:AYImkVjZ]
2022-07-24T11:56:38.183Z	463	0	31	4	2020	1	1		0	0	2	1	1	1	2							1					0	uuid:f6b259aa-25d4-424b-ae1f-9fb049d8a699	uuid:f6b259aa-25d4-424b-ae1f-9fb049d8a699	2173	Tom	1	1			collect:4ommCYumgKVZEpZZ	0	[encrypted:AYImkVjZ]
2022-07-24T11:56:08.470Z	462	0	60	5	2020	1	1		0	0	0	2	0	0	2						1	1					0	uuid:8b97ad77-1e07-42ea-9f6a-843b429f1681	uuid:8b97ad77-1e07-42ea-9f6a-843b429f1681	2173	Tom	1	1			collect:4ommCYumgKVZEpZZ	0	[encrypted:AYImkVjZ]
2022-07-24T11:55:37.836Z	461	0	16	5	2020	1	1		0	0	1	1	1	1	1							1					0	uuid:d8466aa9-12b3-4dbb-900d-39760d985de3	uuid:d8466aa9-12b3-4dbb-900d-39760d985de3	2173	Tom	1	1			collect:4ommCYumgKVZEpZZ	0	[encrypted:AYImkVjZ]
2022-07-24T11:55:12.128Z	460	0	15	4	2020	1	1		0	0	0	2	0	0	2							1					0	uuid:ad73e23f-183f-4f8a-bfe8-fbd6fc32f883	uuid:ad73e23f-183f-4f8a-bfe8-fbd6fc32f883	2173	Tom	1	1			collect:4ommCYumgKVZEpZZ	0	[encrypted:AYImkVjZ]
2022-07-24T11:54:43.744Z	459	1	25	5	2020	0	1	3	0	0	2	2	2	2	2							1					0	uuid:eb0a349e-7922-457d-8adf-c6ff9e104683	uuid:eb0a349e-7922-457d-8adf-c6ff9e104683	2173	Tom	1	1			collect:4ommCYumgKVZEpZZ	0	[encrypted:AYImkVjZ]
2022-07-24T11:54:15.001Z	458	0	55	4	2020	0	1		0	0	0	0	1	1	1							1					0	uuid:2218fd53-4f31-4857-a494-169c7ba9fa7d	uuid:2218fd53-4f31-4857-a494-169c7ba9fa7d	2173	Tom	1	1			collect:4ommCYumgKVZEpZZ	0	[encrypted:AYImkVjZ]
2022-07-24T11:53:47.452Z	457	0	69	5	2020	1	1		0	0	1	2	0	1	2							1					0	uuid:ee0b9496-9978-409b-99e3-9c6ad71a5e1e	uuid:ee0b9496-9978-409b-99e3-9c6ad71a5e1e	2173	Tom	1	1			collect:4ommCYumgKVZEpZZ	0	[encrypted:AYImkVjZ]
2022-07-24T11:53:20.139Z	456	1	20	5	2020	0	1		0	0	2	2	2	2	2							1					0	uuid:5c00b659-f6ed-4877-bdce-cc892a5dc2c3	uuid:5c00b659-f6ed-4877-bdce-cc892a5dc2c3	2173	Tom	1	1			collect:4ommCYumgKVZEpZZ	0	[encrypted:AYImkVjZ]
2022-07-24T11:52:49.682Z	455	0	24	5	2020	0	1		0	0	0	0	1	1	1							1					0	uuid:5fe17611-6505-4e95-a4bf-4c18fd220e96	uuid:5fe17611-6505-4e95-a4bf-4c18fd220e96	2173	Tom	1	1			collect:4ommCYumgKVZEpZZ	0	[encrypted:AYImkVjZ]
2022-07-24T11:52:22.981Z	454	0	41	4	2020	1	1		0	0	0	0	1	1	1							1					0	uuid:9fdb32fa-55fb-4838-9bb0-499492628d09	uuid:9fdb32fa-55fb-4838-9bb0-499492628d09	2173	Tom	1	1			collect:4ommCYumgKVZEpZZ	0	[encrypted:AYImkVjZ]
2022-07-24T11:51:51.457Z	453	1	40	5	2020	1	1		0	0	1	1	2	1	2							1					0	uuid:fc48a20f-5607-483f-baa4-925eb724e879	uuid:fc48a20f-5607-483f-baa4-925eb724e879	2173	Tom	1	1			collect:4ommCYumgKVZEpZZ	0	[encrypted:AYImkVjZ]
2022-07-24T11:51:24.009Z	452	0	14	5	2020	0	1		0	0	0	0	0	0	0							1					0	uuid:02ec25d0-96b5-455e-a475-30f911830335	uuid:02ec25d0-96b5-455e-a475-30f911830335	2173	Tom	1	1			collect:4ommCYumgKVZEpZZ	0	[encrypted:AYImkVjZ]
2022-07-24T11:50:54.569Z	451	0	32	5	2020	0	1		0	0	1	2	1	1	2							1					0	uuid:9795c659-e4e0-4984-a739-b1d35e0f72d9	uuid:9795c659-e4e0-4984-a739-b1d35e0f72d9	2173	Tom	1	1			collect:4ommCYumgKVZEpZZ	0	[encrypted:AYImkVjZ]
2022-07-24T11:50:23.223Z	450	1	35	5	2020	1	1		0	0	0	0	0	0	0							1					0	uuid:f3819da6-85c3-4816-9b33-19f6d241041d	uuid:f3819da6-85c3-4816-9b33-19f6d241041d	2173	Tom	1	1			collect:4ommCYumgKVZEpZZ	0	[encrypted:AYImkVjZ]
2022-07-24T11:49:58.462Z	449	0	45	10	2020	0	1		0	0	1	1	1	1	1							1					0	uuid:3a34d61f-fbe9-4395-8732-62858438e3a1	uuid:3a34d61f-fbe9-4395-8732-62858438e3a1	2173	Tom	1	1			collect:4ommCYumgKVZEpZZ	0	[encrypted:AYImkVjZ]
2022-07-24T11:49:28.329Z	448	0	58	1	2020	1	1		0	0	0	0	1	1	1							1	1				0	uuid:9966cc4a-243b-4fcb-885d-ce1d25b45f2c	uuid:9966cc4a-243b-4fcb-885d-ce1d25b45f2c	2173	Tom	1	1			collect:4ommCYumgKVZEpZZ	0	[encrypted:AYImkVjZ]
2022-07-24T11:48:59.350Z	447	0	40	5	2020	0	1		0	0	1	1	1	1	1							1	1				0	uuid:d639a97a-8a90-49fc-8427-e197a4ef67be	uuid:d639a97a-8a90-49fc-8427-e197a4ef67be	2173	Tom	1	1			collect:4ommCYumgKVZEpZZ	0	[encrypted:AYImkVjZ]
2022-07-24T11:48:32.456Z	446	0	45	4	2020	0	1	4	0	0	0	0	1	1	1							1					0	uuid:36211f14-926e-45ae-b9cd-4870b2e13f60	uuid:36211f14-926e-45ae-b9cd-4870b2e13f60	2173	Tom	1	1			collect:4ommCYumgKVZEpZZ	0	[encrypted:AYImkVjZ]
2022-07-24T11:48:00.202Z	445	0	35	4	2020	0	1		0	0	2	2	1	1	2							1					0	uuid:a0572468-3871-4d7a-8180-0da6a18899f4	uuid:a0572468-3871-4d7a-8180-0da6a18899f4	2173	Tom	1	1			collect:4ommCYumgKVZEpZZ	0	[encrypted:AYImkVjZ]
2022-07-24T11:47:28.248Z	444	0	62	4	2020	0	1		0	0	0	1	1	1	1							1					0	uuid:df2bea6f-e913-48ae-8df4-b4dcbd230fd4	uuid:df2bea6f-e913-48ae-8df4-b4dcbd230fd4	2173	Tom	1	1			collect:4ommCYumgKVZEpZZ	0	[encrypted:AYImkVjZ]
2022-07-24T11:46:55.291Z	443	1	18	5	2020	0	1		0	0	2	2	1	1	2							1	1				0	uuid:95df8de4-1cae-4e73-b53f-d6fa70cf178c	uuid:95df8de4-1cae-4e73-b53f-d6fa70cf178c	2173	Tom	1	1			collect:4ommCYumgKVZEpZZ	0	[encrypted:AYImkVjZ]
2022-07-24T11:46:28.253Z	442	1	24	4	2020	0	1		0	0	0	0	0	0	0							1					0	uuid:2df83456-4cd8-4a26-95d1-9a219ce775cb	uuid:2df83456-4cd8-4a26-95d1-9a219ce775cb	2173	Tom	1	1			collect:4ommCYumgKVZEpZZ	0	[encrypted:AYImkVjZ]
2022-07-24T11:46:02.776Z	441	0	71	10	2020	1	1		0	0	0	2	0	0	2							1	1				0	uuid:d16b0b2c-f53c-4b73-9c2a-e53cd68c0865	uuid:d16b0b2c-f53c-4b73-9c2a-e53cd68c0865	2173	Tom	1	1			collect:4ommCYumgKVZEpZZ	0	[encrypted:AYImkVjZ]
2022-07-24T11:45:26.362Z	440	0	60	4	2020	0	1		2	2	2	2	1	1	2							1					0	uuid:6a4570dc-8d23-42b2-a492-4ff194877c77	uuid:6a4570dc-8d23-42b2-a492-4ff194877c77	2173	Tom	1	1			collect:4ommCYumgKVZEpZZ	0	[encrypted:AYImkVjZ]
2022-07-24T11:44:55.654Z	439	1	55	4	2020	0	1		0	0	2	2	2	2	2							1					0	uuid:111278a0-499e-46c2-be82-253af828c8c8	uuid:111278a0-499e-46c2-be82-253af828c8c8	2173	Tom	1	1			collect:4ommCYumgKVZEpZZ	0	[encrypted:AYImkVjZ]
2022-07-24T11:44:27.964Z	438	0	30	5	2020	0	1		0	0	0	0	1	0	1						0	1					0	uuid:95759ee3-baf0-4775-9a10-8f15e0b34906	uuid:95759ee3-baf0-4775-9a10-8f15e0b34906	2173	Tom	1	1			collect:4ommCYumgKVZEpZZ	0	[encrypted:AYImkVjZ]
2022-07-24T11:43:54.183Z	437	1	18	4	2020	0	1		0	0	0	0	1	0	1							1					0	uuid:ff203507-c872-48f5-b360-f61b2d87c8ed	uuid:ff203507-c872-48f5-b360-f61b2d87c8ed	2173	Tom	1	1			collect:4ommCYumgKVZEpZZ	0	[encrypted:AYImkVjZ]
2022-07-24T11:43:24.290Z	436	0	89	4	2020	1	0		0	0	0	0	1	1	1							1					0	uuid:9d1329ad-e79e-4111-8b21-e9af2abd3497	uuid:9d1329ad-e79e-4111-8b21-e9af2abd3497	2173	Tom	1	1			collect:4ommCYumgKVZEpZZ	0	[encrypted:AYImkVjZ]
2022-07-24T11:42:56.918Z	435	1	40	5	2020	0	1		0	0	0	0	0	0	0							1					0	uuid:e95bbd05-c005-4a40-8211-6f90fa352659	uuid:e95bbd05-c005-4a40-8211-6f90fa352659	2173	Tom	1	1			collect:4ommCYumgKVZEpZZ	0	[encrypted:AYImkVjZ]
2022-07-24T11:33:20.308Z	434	0	60	5	2020	0	1	4	0	0	0	0	1	1	1							1					0	uuid:18772052-8c42-40c7-ac01-6c21c2d1503a	uuid:18772052-8c42-40c7-ac01-6c21c2d1503a	2173	Tom	1	1			collect:4ommCYumgKVZEpZZ	0	[encrypted:AYImkVjZ]
2022-07-24T11:32:51.071Z	433	0	48	4	2020	0	1		0	0	2	2	1	1	2							1					0	uuid:27485fbe-0bd0-437b-a7c6-2dff066a018e	uuid:27485fbe-0bd0-437b-a7c6-2dff066a018e	2173	Tom	1	1			collect:4ommCYumgKVZEpZZ	0	[encrypted:AYImkVjZ]
2022-07-24T11:32:14.466Z	432	0	37	4	2020	1	1		0	0	2	2	1	1	2							1	1				0	uuid:bca1332d-2519-4d52-982f-45890c09d457	uuid:bca1332d-2519-4d52-982f-45890c09d457	2173	Tom	1	1			collect:4ommCYumgKVZEpZZ	0	[encrypted:AYImkVjZ]
2022-07-24T11:31:33.304Z	431	0	57	10	2020	0	1		1	1	1	1	1	1	1							1					0	uuid:aa026760-85fa-4832-86ac-1be401f1b913	uuid:aa026760-85fa-4832-86ac-1be401f1b913	2173	Tom	1	1			collect:4ommCYumgKVZEpZZ	0	[encrypted:AYImkVjZ]
2022-07-24T11:31:03.927Z	430	0	60	10	2020	0	1		2	2	2	2	2	2	2							1					0	uuid:34e6218e-b44a-4580-ac51-dd1587fd44a0	uuid:34e6218e-b44a-4580-ac51-dd1587fd44a0	2173	Tom	1	1			collect:4ommCYumgKVZEpZZ	0	[encrypted:AYImkVjZ]
2022-07-24T11:30:31.992Z	429	0	36	5	2020	0	1		0	0	2	2	0	0	2							1					0	uuid:ebb1f4c1-9fda-478d-b530-7fa109fd098f	uuid:ebb1f4c1-9fda-478d-b530-7fa109fd098f	2173	Tom	1	1			collect:4ommCYumgKVZEpZZ	0	[encrypted:AYImkVjZ]
2022-07-24T11:29:36.752Z	428	0	28	5	2020	0	1		0	0	0	0	1	0	1							1					0	uuid:049c0de5-4811-4131-8960-ea1c6dbe6840	uuid:049c0de5-4811-4131-8960-ea1c6dbe6840	2173	Tom	1	1			collect:4ommCYumgKVZEpZZ	0	[encrypted:AYImkVjZ]
2022-07-24T11:29:00.496Z	427	1	30	5	2020	0	1		0	0	0	0	2	0	2							1					0	uuid:879e6d6d-6dee-45d0-a515-658b35392fd5	uuid:879e6d6d-6dee-45d0-a515-658b35392fd5	2173	Tom	1	1			collect:4ommCYumgKVZEpZZ	0	[encrypted:AYImkVjZ]
2022-07-24T11:28:05.383Z	426	0	30	5	2020	0	1		0	0	0	0	0	0	0							1					0	uuid:c321100f-540b-41d2-808f-678b024873cd	uuid:c321100f-540b-41d2-808f-678b024873cd	2173	Tom	1	1			collect:4ommCYumgKVZEpZZ	0	[encrypted:AYImkVjZ]
2022-07-24T11:27:13.293Z	425	0	24	5	2020	0	1		0	0	1	0	1	1	1							1					0	uuid:a57205ac-d44f-478d-b44e-45e310fc2f85	uuid:a57205ac-d44f-478d-b44e-45e310fc2f85	2173	Tom	1	1			collect:4ommCYumgKVZEpZZ	0	[encrypted:AYImkVjZ]
2022-07-24T11:26:43.459Z	424	0	30	5	2020	0	1		0	0	2	2	2	2	2							1					0	uuid:ce525ab5-ac55-4ae5-93da-4981826337bf	uuid:ce525ab5-ac55-4ae5-93da-4981826337bf	2173	Tom	1	1			collect:4ommCYumgKVZEpZZ	0	[encrypted:AYImkVjZ]
2022-07-24T11:26:13.058Z	423	1	25	5	2019	0	1		0	0	1	1	1	1	1							1					0	uuid:550f47fb-4c50-4c0d-b783-4aefbdace4a1	uuid:550f47fb-4c50-4c0d-b783-4aefbdace4a1	2173	Tom	1	1			collect:4ommCYumgKVZEpZZ	0	[encrypted:AYImkVjZ]
2022-07-24T11:25:40.828Z	422	0	24	9	2019	0	1		0	0	1	0	1	1	1							1					0	uuid:a99991fc-ef8e-4063-95f1-7300d05d713c	uuid:a99991fc-ef8e-4063-95f1-7300d05d713c	2173	Tom	1	1			collect:4ommCYumgKVZEpZZ	0	[encrypted:AYImkVjZ]
2022-07-24T11:25:02.138Z	421	0	35	10	2019	0	1		0	0	1	1	1	1	1							1					0	uuid:c16f0ffb-a457-4eff-bee7-7ea6a08c76fa	uuid:c16f0ffb-a457-4eff-bee7-7ea6a08c76fa	2173	Tom	1	1			collect:4ommCYumgKVZEpZZ	0	[encrypted:AYImkVjZ]
2022-07-24T11:24:21.070Z	420	0	50	10	2019	1	1		0	0	1	1	2	1	2							1					0	uuid:f33999ad-1779-44a2-9832-064c2085755b	uuid:f33999ad-1779-44a2-9832-064c2085755b	2173	Tom	1	1			collect:4ommCYumgKVZEpZZ	0	[encrypted:AYImkVjZ]
2022-07-24T11:23:49.382Z	419	0	24	4	2019	1	1		0	0	2	2	1	1	2							1					0	uuid:99ecbd36-f297-4de1-9108-9e32990764e9	uuid:99ecbd36-f297-4de1-9108-9e32990764e9	2173	Tom	1	1			collect:4ommCYumgKVZEpZZ	0	[encrypted:AYImkVjZ]
2022-07-24T11:23:10.571Z	418	0	65	4	2019	0	1		0	0	0	2	1	1	2						1	1					0	uuid:47a81dd3-aff6-40b5-ba80-d7ade922999b	uuid:47a81dd3-aff6-40b5-ba80-d7ade922999b	2173	Tom	1	1			collect:4ommCYumgKVZEpZZ	0	[encrypted:AYImkVjZ]
2022-07-24T11:22:32.917Z	417	0	26	4	2019	1	0		0	0	0	0	0	0	0							1					0	uuid:77d48ac4-001c-46b7-b76d-5c0a5e48aec0	uuid:77d48ac4-001c-46b7-b76d-5c0a5e48aec0	2173	Tom	1	1			collect:4ommCYumgKVZEpZZ	0	[encrypted:AYImkVjZ]
2022-07-24T11:21:52.548Z	416	0	14	5	2019	0	1		0	0	1	2	1	0	2							1					0	uuid:da324a63-255c-4b36-a2fa-4e81ddd55b7b	uuid:da324a63-255c-4b36-a2fa-4e81ddd55b7b	2173	Tom	1	1			collect:4ommCYumgKVZEpZZ	0	[encrypted:AYImkVjZ]
2022-07-24T11:21:22.617Z	415	0	70	4	2019	1	1		0	0	1	0	1	1	1							1					0	uuid:0a97dbe1-900f-4e5c-ae6d-c9c559546c42	uuid:0a97dbe1-900f-4e5c-ae6d-c9c559546c42	2173	Tom	1	1			collect:4ommCYumgKVZEpZZ	0	[encrypted:AYImkVjZ]
2022-07-24T11:20:52.631Z	414	0	34	5	2019	0	1		0	0	0	0	1	2	2							1					0	uuid:88af406d-af72-4d5f-bd01-d174f9932379	uuid:88af406d-af72-4d5f-bd01-d174f9932379	2173	Tom	1	1			collect:4ommCYumgKVZEpZZ	0	[encrypted:AYImkVjZ]
2022-07-24T11:20:10.930Z	413	1	19	4	2019	1	1		0	0	2	2	1	1	2							1					0	uuid:568e9051-e824-4ce4-825a-3173d628f4b2	uuid:568e9051-e824-4ce4-825a-3173d628f4b2	2173	Tom	1	1			collect:4ommCYumgKVZEpZZ	0	[encrypted:AYImkVjZ]
2022-07-24T11:19:34.257Z	412	1	35	5	2019	1	1		0	0	2	1	2	1	2							1					0	uuid:622c62c2-5a6e-4b08-938e-1c916fceedcf	uuid:622c62c2-5a6e-4b08-938e-1c916fceedcf	2173	Tom	1	1			collect:4ommCYumgKVZEpZZ	0	[encrypted:AYImkVjZ]
2022-07-24T11:19:03.538Z	411	0	23	4	2019	0	1		0	0	0	0	1	1	1							1					0	uuid:8c63c725-e842-441d-9743-fb0d7dfd46eb	uuid:8c63c725-e842-441d-9743-fb0d7dfd46eb	2173	Tom	1	1			collect:4ommCYumgKVZEpZZ	0	[encrypted:AYImkVjZ]
2022-07-24T11:18:28.088Z	410	0	16	5	2019	0	1		0	0	0	0	1	1	1							1					0	uuid:d7c0244f-9cf7-40ac-af70-92790a2297ec	uuid:d7c0244f-9cf7-40ac-af70-92790a2297ec	2173	Tom	1	1			collect:4ommCYumgKVZEpZZ	0	[encrypted:AYImkVjZ]
2022-07-24T11:17:16.121Z	409	0	41	5	2019	0	1		0	0	1	1	1	1	1							1					0	uuid:489a546c-ff1a-4937-a8d4-d38ea219a05c	uuid:489a546c-ff1a-4937-a8d4-d38ea219a05c	2173	Tom	1	1			collect:4ommCYumgKVZEpZZ	0	[encrypted:AYImkVjZ]
2022-07-24T11:15:49.359Z	408	1	60	5	2019	1	1		0	0	2	1	1	1	2							1					0	uuid:68cb360f-4034-426d-bb41-423e18d5b9c3	uuid:68cb360f-4034-426d-bb41-423e18d5b9c3	2173	Tom	1	1			collect:4ommCYumgKVZEpZZ	0	[encrypted:AYImkVjZ]
2022-07-24T11:15:12.271Z	407	1	40	4	2019	1	1		0	0	2	0	1	1	2							1					0	uuid:c5e32b2d-bba3-4225-9f71-d19ec5f2b5dd	uuid:c5e32b2d-bba3-4225-9f71-d19ec5f2b5dd	2173	Tom	1	1			collect:4ommCYumgKVZEpZZ	0	[encrypted:AYImkVjZ]
2022-07-24T11:14:42.771Z	406	1	23	4	2019	0	1		0	0	0	0	0	0	0						1	1					0	uuid:9fd6c6ad-c1f0-44f4-a460-68c56a01c46f	uuid:9fd6c6ad-c1f0-44f4-a460-68c56a01c46f	2173	Tom	1	1			collect:4ommCYumgKVZEpZZ	0	[encrypted:AYImkVjZ]
2022-07-24T11:13:57.166Z	405	0	30	5	2019	1	1		0	0	1	1	2	1	2							1					0	uuid:adb97c9f-503f-4265-a430-a30dc6a4cd23	uuid:adb97c9f-503f-4265-a430-a30dc6a4cd23	2173	Tom	1	1			collect:4ommCYumgKVZEpZZ	0	[encrypted:AYImkVjZ]
2022-07-24T11:13:16.660Z	404	0	65	4	2019	1	1		0	0	0	0	1	1	1							1					0	uuid:ec33fe40-e5b9-4f5f-a202-98feb5548aa0	uuid:ec33fe40-e5b9-4f5f-a202-98feb5548aa0	2173	Tom	1	1			collect:4ommCYumgKVZEpZZ	0	[encrypted:AYImkVjZ]
2022-07-23T14:44:52.566Z	403	0	30	4	2019	1	1		0	0	2	2	1	2	2						1	1					0	uuid:3bedb7d5-b993-4e94-b985-ae7049b42dda	uuid:3bedb7d5-b993-4e94-b985-ae7049b42dda	2173	Tom	1	1			collect:4ommCYumgKVZEpZZ	0	[encrypted:AYImkVjZ]
2022-07-23T14:43:17.642Z	402	0	68	10	2019	0	1		0	0	2	1	0	0	2							1	1				0	uuid:221e67de-1b37-4de8-9154-880b595c4dc2	uuid:221e67de-1b37-4de8-9154-880b595c4dc2	2173	Tom	1	1			collect:4ommCYumgKVZEpZZ	0	[encrypted:AYImkVjZ]
2022-07-23T14:41:59.023Z	401	0	55	5	2019	1	1		0	0	0	2	1	0	2							1					0	uuid:a5a2a0c2-889d-4854-8bed-5b2d1c2c7fad	uuid:a5a2a0c2-889d-4854-8bed-5b2d1c2c7fad	2173	Tom	1	1			collect:4ommCYumgKVZEpZZ	0	[encrypted:AYImkVjZ]
2022-07-23T09:24:32.337Z	400	0	24	5	2018	0	1	3	0	0	1	2	2	1	2							1					0	uuid:203d4b40-f8bb-490f-803c-b9153ca4b98c	uuid:203d4b40-f8bb-490f-803c-b9153ca4b98c	2173	Tom	1	1			collect:4ommCYumgKVZEpZZ	0	[encrypted:AYImkVjZ]
2022-07-23T09:23:50.557Z	399	1	17	4	2018	1	1		0	0	0	0	0	0	0							1					0	uuid:536cce2d-4134-467b-82a8-b8cbc388a819	uuid:536cce2d-4134-467b-82a8-b8cbc388a819	2173	Tom	1	1			collect:4ommCYumgKVZEpZZ	0	[encrypted:AYImkVjZ]
2022-07-23T09:23:14.665Z	398	1	18	4	2018	0	1		0	0	0	0	0	0	0							1					0	uuid:93a973e1-0dd3-401e-800c-93c432cdcfea	uuid:93a973e1-0dd3-401e-800c-93c432cdcfea	2173	Tom	1	1			collect:4ommCYumgKVZEpZZ	0	[encrypted:AYImkVjZ]
2022-07-23T09:22:28.034Z	397	1	17	5	2018	0	1		0	0	2	2	1	2	2							1					0	uuid:63c2cfdd-9f37-415b-bdc5-a676b171d117	uuid:63c2cfdd-9f37-415b-bdc5-a676b171d117	2173	Tom	1	1			collect:4ommCYumgKVZEpZZ	0	[encrypted:AYImkVjZ]
2022-07-23T09:21:50.788Z	396	0	56	5	2018	0	1		0	0	1	1	1	1	1							1					0	uuid:de971b0f-bf71-49ae-9b53-ac0c5421023d	uuid:de971b0f-bf71-49ae-9b53-ac0c5421023d	2173	Tom	1	1			collect:4ommCYumgKVZEpZZ	0	[encrypted:AYImkVjZ]
2022-07-23T09:21:11.474Z	395	0	30	5	2018	1	1		0	0	0	0	1	1	1							1		0			0	uuid:6dee93bc-8996-4d44-a554-42f68e4708ea	uuid:6dee93bc-8996-4d44-a554-42f68e4708ea	2173	Tom	1	1			collect:4ommCYumgKVZEpZZ	0	[encrypted:AYImkVjZ]
2022-07-23T09:20:33.638Z	394	0	20	5	2018	1	1		0	0	0	0	0	0	0							1					0	uuid:8e496e6c-7f84-423c-99b3-3b80eeafd1cb	uuid:8e496e6c-7f84-423c-99b3-3b80eeafd1cb	2173	Tom	1	1			collect:4ommCYumgKVZEpZZ	0	[encrypted:AYImkVjZ]
2022-07-23T09:20:05.243Z	393	1	45	5	2018	1	1		2	2	2	2	2	2	2						1	1					0	uuid:bfc6fa36-c08e-4046-b0c2-701341b266e1	uuid:bfc6fa36-c08e-4046-b0c2-701341b266e1	2173	Tom	1	1			collect:4ommCYumgKVZEpZZ	0	[encrypted:AYImkVjZ]
2022-07-23T09:19:33.806Z	392	1	14	5	2018	0	1		0	0	0	0	0	0	0							1					0	uuid:a1fa073e-9aa1-4ea1-8b90-e94fa5dea0e0	uuid:a1fa073e-9aa1-4ea1-8b90-e94fa5dea0e0	2173	Tom	1	1			collect:4ommCYumgKVZEpZZ	0	[encrypted:AYImkVjZ]
2022-07-23T09:19:01.833Z	391	0	55	5	2018	1	1		0	0	0	2	2	1	2							1					0	uuid:794ee4d0-b440-4b39-b6d4-a57f3d30061f	uuid:794ee4d0-b440-4b39-b6d4-a57f3d30061f	2173	Tom	1	1			collect:4ommCYumgKVZEpZZ	0	[encrypted:AYImkVjZ]
2022-07-23T09:18:17.240Z	390	0	40	4	2018	1	1		0	0	0	0	0	2	2							1					0	uuid:af451ec1-03e1-4867-a921-08188c5a5167	uuid:af451ec1-03e1-4867-a921-08188c5a5167	2173	Tom	1	1			collect:4ommCYumgKVZEpZZ	0	[encrypted:AYImkVjZ]
2022-07-23T09:17:41.933Z	389	0	47	5	2018		1		0	0	0	2	1	1	2							1					0	uuid:daafd260-996e-48b5-8a70-6ae31c7b2140	uuid:daafd260-996e-48b5-8a70-6ae31c7b2140	2173	Tom	1	1			collect:4ommCYumgKVZEpZZ	0	[encrypted:AYImkVjZ]
2022-07-23T09:16:59.415Z	388	0	18	5	2018		1		0	0	0	2	0	0	2							1					0	uuid:f4cd5f59-88da-4381-a04f-160c542f0710	uuid:f4cd5f59-88da-4381-a04f-160c542f0710	2173	Tom	1	1			collect:4ommCYumgKVZEpZZ	0	[encrypted:AYImkVjZ]
2022-07-23T09:16:23.830Z	387	1	50	5	2018		1		0	0	1	1	1	1	1							1					0	uuid:5f674b98-00e1-44cc-88d6-9dec321c56f7	uuid:5f674b98-00e1-44cc-88d6-9dec321c56f7	2173	Tom	1	1			collect:4ommCYumgKVZEpZZ	0	[encrypted:AYImkVjZ]
2022-07-23T09:15:48.135Z	386	0	60	5	2018		1		0	0	2	1	2	1	2							1					0	uuid:588d37a3-2ad4-4dcd-a5c3-d2449a3b4989	uuid:588d37a3-2ad4-4dcd-a5c3-d2449a3b4989	2173	Tom	1	1			collect:4ommCYumgKVZEpZZ	0	[encrypted:AYImkVjZ]
2022-07-23T09:15:18.329Z	385	0	70	4	2018		1		1	1	1	1	1	1	1							1					0	uuid:8d63068b-b3b0-44ba-8011-6e62c31e9c1e	uuid:8d63068b-b3b0-44ba-8011-6e62c31e9c1e	2173	Tom	1	1			collect:4ommCYumgKVZEpZZ	0	[encrypted:AYImkVjZ]
2022-07-23T09:14:46.498Z	384	1	50	5	2018		1		0	0	2	1	1	1	2							1					0	uuid:ec5ea751-5e16-4949-8e30-69f6d2a32007	uuid:ec5ea751-5e16-4949-8e30-69f6d2a32007	2173	Tom	1	1			collect:4ommCYumgKVZEpZZ	0	[encrypted:AYImkVjZ]
2022-07-23T09:14:06.757Z	383	0	20	5	2018		1		0	0	0	0	0	0	0							1					0	uuid:7f03e691-a38f-4b22-b9da-cf418723c6d4	uuid:7f03e691-a38f-4b22-b9da-cf418723c6d4	2173	Tom	1	1			collect:4ommCYumgKVZEpZZ	0	[encrypted:AYImkVjZ]
2022-07-23T09:09:37.104Z	382	0	38	5	2018		1		0	0	1	1	1	1	1							1					0	uuid:9bf382ba-9d9f-41c2-b9ca-f4e5f6e4256c	uuid:9bf382ba-9d9f-41c2-b9ca-f4e5f6e4256c	2173	Tom	1	1			collect:4ommCYumgKVZEpZZ	0	[encrypted:AYImkVjZ]
2022-07-23T09:05:58.139Z	381	0	30	4	2018	1	1															1					0	uuid:656ddf8d-ac6e-4916-842b-2cc243f8d740	uuid:656ddf8d-ac6e-4916-842b-2cc243f8d740	2173	Tom	1	1			collect:4ommCYumgKVZEpZZ	0	[encrypted:AYImkVjZ]
2022-07-23T09:05:23.598Z	380	0	17	4	2018	0	1		0	0	2	2	1	1	2							1					0	uuid:ff0f969a-95b2-42ff-a0a0-b5eb82d924aa	uuid:ff0f969a-95b2-42ff-a0a0-b5eb82d924aa	2173	Tom	1	1			collect:4ommCYumgKVZEpZZ	0	[encrypted:AYImkVjZ]
2022-07-23T09:04:46.415Z	379	1	33	5	2018	1	1		0	0	2	2	2	1	2							1					0	uuid:2029bdcd-6f6b-41a0-bbf8-4f1ed4890245	uuid:2029bdcd-6f6b-41a0-bbf8-4f1ed4890245	2173	Tom	1	1			collect:4ommCYumgKVZEpZZ	0	[encrypted:AYImkVjZ]
2022-07-23T09:04:05.825Z	378	0	23	4	2018	1	1		0	0	0	2	0	0	2							1					0	uuid:97cd4476-d992-4f88-b6aa-3d7acce6e4b5	uuid:97cd4476-d992-4f88-b6aa-3d7acce6e4b5	2173	Tom	1	1			collect:4ommCYumgKVZEpZZ	0	[encrypted:AYImkVjZ]
2022-07-23T09:03:20.543Z	377	1	52	4	2018	0	1		0	0	0	0	1	1	1							1					0	uuid:adc5fd4a-745f-4501-85cb-890cc66dc653	uuid:adc5fd4a-745f-4501-85cb-890cc66dc653	2173	Tom	1	1			collect:4ommCYumgKVZEpZZ	0	[encrypted:AYImkVjZ]
2022-07-23T09:02:36.234Z	376	0	45	10	2018		1		0	0	0	0	0	0	0							1					0	uuid:fac308c9-52ba-4813-9c60-d34c09e3d5c8	uuid:fac308c9-52ba-4813-9c60-d34c09e3d5c8	2173	Tom	1	1			collect:4ommCYumgKVZEpZZ	0	[encrypted:AYImkVjZ]
2022-07-23T08:59:21.150Z	375	0	33	5	2018	0	1	3	0	0	0	0	1	1	1							1					0	uuid:3796f010-8a16-4563-bd73-69b23c4408c1	uuid:3796f010-8a16-4563-bd73-69b23c4408c1	2173	Tom	1	1			collect:4ommCYumgKVZEpZZ	0	[encrypted:AYImkVjZ]
2022-07-23T08:58:46.276Z	374	1	28	5	2018	0	1		0	0	0	0	0	0	0							1					0	uuid:fcf56c26-f9bd-4f58-82ad-72c6ea88e0e3	uuid:fcf56c26-f9bd-4f58-82ad-72c6ea88e0e3	2173	Tom	1	1			collect:4ommCYumgKVZEpZZ	0	[encrypted:AYImkVjZ]
2022-07-23T08:58:10.651Z	373	0	70	4	2018	0	1		0	0	0	0	1	1	1							1					0	uuid:ad81481c-5aad-4112-a1eb-3acc0e5c8834	uuid:ad81481c-5aad-4112-a1eb-3acc0e5c8834	2173	Tom	1	1			collect:4ommCYumgKVZEpZZ	0	[encrypted:AYImkVjZ]
2022-07-23T08:57:40.847Z	372	0	29	5	2018	0	1		0	0	0	0	0	0	0							1					0	uuid:e1e02099-96e8-4e99-8ba1-2c35aef1477a	uuid:e1e02099-96e8-4e99-8ba1-2c35aef1477a	2173	Tom	1	1			collect:4ommCYumgKVZEpZZ	0	[encrypted:AYImkVjZ]
2022-07-23T08:57:11.527Z	371	1	16	5	2018	0	1	5	0	0	1	1	1	1	1							1					0	uuid:f4b53825-db6d-4fbd-a92d-c72d9b4ef3e9	uuid:f4b53825-db6d-4fbd-a92d-c72d9b4ef3e9	2173	Tom	1	1			collect:4ommCYumgKVZEpZZ	0	[encrypted:AYImkVjZ]
2022-07-23T08:56:33.061Z	370	0	20	5	2018	0	1	4	0	0	0	0	0	0	0							1					0	uuid:4fa414df-f341-4580-96b2-962692ca6c0b	uuid:4fa414df-f341-4580-96b2-962692ca6c0b	2173	Tom	1	1			collect:4ommCYumgKVZEpZZ	0	[encrypted:AYImkVjZ]
2022-07-23T08:56:32.120Z	369	1	19	4	2018	0	1		0	0	0	0	0	0	0							1					0	uuid:61da1557-264b-40ec-8437-eb37ddc94893	uuid:61da1557-264b-40ec-8437-eb37ddc94893	2173	Tom	1	1			collect:4ommCYumgKVZEpZZ	0	[encrypted:AYImkVjZ]
2022-07-23T08:56:12.376Z	368	0	60	10	2018	1	1		0	0	2	2	2	2	2							1	1				0	uuid:2142742a-8308-4f2d-8e6a-de7ee6223e85	uuid:2142742a-8308-4f2d-8e6a-de7ee6223e85	2173	Tom	1	1			collect:4ommCYumgKVZEpZZ	0	[encrypted:AYImkVjZ]
2022-07-23T08:54:36.486Z	367	0	50	10	2018		1		0	0	2	2	0	0	2							1					0	uuid:0b128775-a0eb-42a4-adbf-68314d0fd632	uuid:0b128775-a0eb-42a4-adbf-68314d0fd632	2173	Tom	1	1			collect:4ommCYumgKVZEpZZ	0	[encrypted:AYImkVjZ]
2022-07-23T08:54:05.127Z	366	0	23	5	2018		1		0	0	0	2	0	0	2							1					0	uuid:40993ede-6ffe-4ab7-bea0-6d8680dd2335	uuid:40993ede-6ffe-4ab7-bea0-6d8680dd2335	2173	Tom	1	1			collect:4ommCYumgKVZEpZZ	0	[encrypted:AYImkVjZ]
2022-07-23T08:53:25.268Z	365	0	37	5	2018		1		0	0	2	2	0	0	2							1					0	uuid:bc2bebaa-2e2e-4dfe-8445-b34de30f39d2	uuid:bc2bebaa-2e2e-4dfe-8445-b34de30f39d2	2173	Tom	1	1			collect:4ommCYumgKVZEpZZ	0	[encrypted:AYImkVjZ]
2022-07-23T08:52:42.587Z	364	1	40	5	2018		1															1					0	uuid:fd311e2d-6580-4edc-9cce-b2c10e05592a	uuid:fd311e2d-6580-4edc-9cce-b2c10e05592a	2173	Tom	1	1			collect:4ommCYumgKVZEpZZ	0	[encrypted:AYImkVjZ]
2022-07-23T08:52:13.684Z	363	0	35	4	2018		1															1					0	uuid:1ba86c07-b761-4ec1-937b-12f371f44ad1	uuid:1ba86c07-b761-4ec1-937b-12f371f44ad1	2173	Tom	1	1			collect:4ommCYumgKVZEpZZ	0	[encrypted:AYImkVjZ]
2022-07-23T08:51:47.329Z	362	0	62	4	2018		1															1					0	uuid:208bb25b-6483-48c8-ba0d-5894a2d7eb92	uuid:208bb25b-6483-48c8-ba0d-5894a2d7eb92	2173	Tom	1	1			collect:4ommCYumgKVZEpZZ	0	[encrypted:AYImkVjZ]
2022-07-23T08:51:19.537Z	361	1	30	5	2018		1															1					0	uuid:284348c0-205c-4c57-8527-b6a91edfa442	uuid:284348c0-205c-4c57-8527-b6a91edfa442	2173	Tom	1	1			collect:4ommCYumgKVZEpZZ	0	[encrypted:AYImkVjZ]
2022-07-23T08:50:51.826Z	360	0	20	5	2018		1															1					0	uuid:60a95e33-6d26-4478-ae12-7cfcd056e2ba	uuid:60a95e33-6d26-4478-ae12-7cfcd056e2ba	2173	Tom	1	1			collect:4ommCYumgKVZEpZZ	0	[encrypted:AYImkVjZ]
2022-07-23T08:50:26.304Z	359	1	30	10	2018		1															1					0	uuid:540ab467-7c36-4578-b582-f5e6436772bb	uuid:540ab467-7c36-4578-b582-f5e6436772bb	2173	Tom	1	1			collect:4ommCYumgKVZEpZZ	0	[encrypted:AYImkVjZ]
2022-07-23T08:49:57.706Z	358	1	65	5	2018		1															1					0	uuid:dd3ac1f3-132a-4681-abe4-f3bfb395a1fe	uuid:dd3ac1f3-132a-4681-abe4-f3bfb395a1fe	2173	Tom	1	1			collect:4ommCYumgKVZEpZZ	0	[encrypted:AYImkVjZ]
2022-07-23T08:49:27.229Z	357	0	17	4	2018		1															1					0	uuid:3d6f3cb0-d1f2-41e8-b05c-7ccf43345618	uuid:3d6f3cb0-d1f2-41e8-b05c-7ccf43345618	2173	Tom	1	1			collect:4ommCYumgKVZEpZZ	0	[encrypted:AYImkVjZ]
2022-07-23T08:48:55.734Z	356	0	20	10	2018		1															1					0	uuid:1f811872-7748-4a3a-81f6-9c7d31d8fd3d	uuid:1f811872-7748-4a3a-81f6-9c7d31d8fd3d	2173	Tom	1	1			collect:4ommCYumgKVZEpZZ	0	[encrypted:AYImkVjZ]
2022-07-23T08:47:53.808Z	355	0	45	4	2018		1															1					0	uuid:3984e564-1495-4bb5-ab41-78b2dbebad90	uuid:3984e564-1495-4bb5-ab41-78b2dbebad90	2173	Tom	1	1			collect:4ommCYumgKVZEpZZ	0	[encrypted:AYImkVjZ]
2022-07-23T08:47:26.791Z	354	0	25	5	2018		1															1					0	uuid:bd889039-5503-4b0a-8d2e-9494d635fbfd	uuid:bd889039-5503-4b0a-8d2e-9494d635fbfd	2173	Tom	1	1			collect:4ommCYumgKVZEpZZ	0	[encrypted:AYImkVjZ]
2022-07-23T08:46:57.240Z	353	0	45	5	2018		1															1					0	uuid:085dbed0-2697-4769-a3a1-985ea6cc3eb0	uuid:085dbed0-2697-4769-a3a1-985ea6cc3eb0	2173	Tom	1	1			collect:4ommCYumgKVZEpZZ	0	[encrypted:AYImkVjZ]
2022-07-23T08:46:27.811Z	352	0	55	10	2018		1															1					0	uuid:3096df76-57a8-4814-96cd-4b444de1669e	uuid:3096df76-57a8-4814-96cd-4b444de1669e	2173	Tom	1	1			collect:4ommCYumgKVZEpZZ	0	[encrypted:AYImkVjZ]
2022-07-23T08:45:59.311Z	351	1	75	10	2018		1															1					0	uuid:e50c5b47-35eb-4641-aa20-a2d96977c031	uuid:e50c5b47-35eb-4641-aa20-a2d96977c031	2173	Tom	1	1			collect:4ommCYumgKVZEpZZ	0	[encrypted:AYImkVjZ]
2022-07-23T08:45:01.142Z	350	0	49	5	2018		1															1					0	uuid:2e4f7c7d-04dd-4b14-aad5-e75299a36efd	uuid:2e4f7c7d-04dd-4b14-aad5-e75299a36efd	2173	Tom	1	1			collect:4ommCYumgKVZEpZZ	0	[encrypted:AYImkVjZ]
2022-07-23T08:44:30.053Z	349	0	25	4	2018	0	1	5	0	0	0	0	0	0	0							1					0	uuid:ce6a9d31-69b6-4bb9-ab77-431fe5180157	uuid:ce6a9d31-69b6-4bb9-ab77-431fe5180157	2173	Tom	1	1			collect:4ommCYumgKVZEpZZ	0	[encrypted:AYImkVjZ]
2022-07-23T08:44:01.331Z	348	0	55	4	2018		1		0	0	0	0	0	0	0							1					0	uuid:2bfd7930-50d5-4d22-9428-f63225128861	uuid:2bfd7930-50d5-4d22-9428-f63225128861	2173	Tom	1	1			collect:4ommCYumgKVZEpZZ	0	[encrypted:AYImkVjZ]
2022-07-23T08:43:34.076Z	347	0	16	4	2018		1		0	0	0	0	0	0	0							1					0	uuid:ade80621-206d-4e16-adde-bbac7128f839	uuid:ade80621-206d-4e16-adde-bbac7128f839	2173	Tom	1	1			collect:4ommCYumgKVZEpZZ	0	[encrypted:AYImkVjZ]
2022-07-23T08:43:06.291Z	346	1	37	10	2018		1		0	0	0	0	0	0	0							1					0	uuid:8cc83da5-43a6-4e04-b6de-190f8fcda51a	uuid:8cc83da5-43a6-4e04-b6de-190f8fcda51a	2173	Tom	1	1			collect:4ommCYumgKVZEpZZ	0	[encrypted:AYImkVjZ]
2022-07-23T08:42:32.426Z	345	0	46	3	2018	1	1		0	0	0	0	0	0	0							1					0	uuid:487672a5-d395-42fb-89d2-5dca23c39a8c	uuid:487672a5-d395-42fb-89d2-5dca23c39a8c	2173	Tom	1	1			collect:4ommCYumgKVZEpZZ	0	[encrypted:AYImkVjZ]
2022-07-23T08:42:01.942Z	344	0	28	1	2018	0	1	5	0	0	0	0	0	0	0							1					0	uuid:3cc8c378-3ce0-499c-a6ad-05a62396ab47	uuid:3cc8c378-3ce0-499c-a6ad-05a62396ab47	2173	Tom	1	1			collect:4ommCYumgKVZEpZZ	0	[encrypted:AYImkVjZ]
2022-07-23T08:41:32.162Z	343	0	36	4	2018		1															1					0	uuid:44f9a202-5038-4551-b84a-de62368a5ef8	uuid:44f9a202-5038-4551-b84a-de62368a5ef8	2173	Tom	1	1			collect:4ommCYumgKVZEpZZ	0	[encrypted:AYImkVjZ]
2022-07-23T08:41:08.502Z	342	1	45	5	2018	1	1			0	0	2	2	0	2							1					0	uuid:cbacb86d-d4b8-4227-955b-ee86c4b830ce	uuid:cbacb86d-d4b8-4227-955b-ee86c4b830ce	2173	Tom	1	1			collect:4ommCYumgKVZEpZZ	0	[encrypted:AYImkVjZ]
2022-07-23T08:40:40.606Z	341	0	70	5	2018	1	1		0	0	2	2	2	2	2							1					0	uuid:27b2f206-d212-465b-8226-a261f6b290ea	uuid:27b2f206-d212-465b-8226-a261f6b290ea	2173	Tom	1	1			collect:4ommCYumgKVZEpZZ	0	[encrypted:AYImkVjZ]
2022-07-23T08:40:14.142Z	340	0	45	5	2018	1	1		0	0	1	2	0	1	2							1					0	uuid:7042d096-a5fb-4314-823c-1dccbd303e8a	uuid:7042d096-a5fb-4314-823c-1dccbd303e8a	2173	Tom	1	1			collect:4ommCYumgKVZEpZZ	0	[encrypted:AYImkVjZ]
2022-07-23T08:38:37.071Z	339	0	25	4	2018	0	1	3	0	0	1	1	0	0	1							1					0	uuid:57c94dac-4674-40ed-bec7-642bd4758dfa	uuid:57c94dac-4674-40ed-bec7-642bd4758dfa	2173	Tom	1	1			collect:4ommCYumgKVZEpZZ	0	[encrypted:AYImkVjZ]
2022-07-23T08:37:58.826Z	338	0	67	5	2018	1	1		0	0	2	2	0	1	2							1					0	uuid:39954b7a-5e1e-4f9e-8733-b86d51f383fe	uuid:39954b7a-5e1e-4f9e-8733-b86d51f383fe	2173	Tom	1	1			collect:4ommCYumgKVZEpZZ	0	[encrypted:AYImkVjZ]
2022-07-23T08:37:26.249Z	337	0	50	4	2018	0	1	2	0	0	1	2	2	1	2							1					0	uuid:49a05bc4-feb2-43c8-8201-b006f9cbcc93	uuid:49a05bc4-feb2-43c8-8201-b006f9cbcc93	2173	Tom	1	1			collect:4ommCYumgKVZEpZZ	0	[encrypted:AYImkVjZ]
2022-07-23T08:36:55.185Z	336	0	68	4	2018	1	1		0	0	0	0	1	2	2							1					0	uuid:3759d657-6766-4724-a991-51ad9a91e910	uuid:3759d657-6766-4724-a991-51ad9a91e910	2173	Tom	1	1			collect:4ommCYumgKVZEpZZ	0	[encrypted:AYImkVjZ]
2022-07-23T08:35:53.692Z	334	1	30	1	2018	1	1		0	0	0	1	1	1	1							1					0	uuid:da2e8648-0f84-4434-a36d-39017e03aa4f	uuid:da2e8648-0f84-4434-a36d-39017e03aa4f	2173	Tom	1	1			collect:4ommCYumgKVZEpZZ	0	[encrypted:AYImkVjZ]
2022-07-23T08:35:13.821Z	333	1	40	5	2018	0	1	5	0	0	0	0	0	0	0							1					0	uuid:83ab75b8-c1c8-4e8c-b501-7f9061096ded	uuid:83ab75b8-c1c8-4e8c-b501-7f9061096ded	2173	Tom	1	1			collect:4ommCYumgKVZEpZZ	0	[encrypted:AYImkVjZ]
2022-07-23T08:34:05.807Z	332	0	45	4	2018	0	1	6	0	0	2	2	0	1	2							1					0	uuid:98bcc2e4-c0bd-49c3-9f6e-b8d389e2b929	uuid:98bcc2e4-c0bd-49c3-9f6e-b8d389e2b929	2173	Tom	1	1			collect:4ommCYumgKVZEpZZ	0	[encrypted:AYImkVjZ]
2022-07-23T08:33:34.840Z	331	1	21	4	2018	0	1	3	0	0	0	0	0	0	0							1					0	uuid:5dae9766-4714-4437-9ff6-c03e256c011a	uuid:5dae9766-4714-4437-9ff6-c03e256c011a	2173	Tom	1	1			collect:4ommCYumgKVZEpZZ	0	[encrypted:AYImkVjZ]
2022-07-23T08:33:03.318Z	330	1	46	5	2018	0	1	3	0	0	1	1	1	1	1							1					0	uuid:b9a00049-1104-42ea-8426-48661792aa50	uuid:b9a00049-1104-42ea-8426-48661792aa50	2173	Tom	1	1			collect:4ommCYumgKVZEpZZ	0	[encrypted:AYImkVjZ]
2022-07-23T08:32:00.030Z	329	0	36	5	2018	0	1															1					0	uuid:183277db-0ea7-4ce3-ba62-168f2fb0a2a3	uuid:183277db-0ea7-4ce3-ba62-168f2fb0a2a3	2173	Tom	1	1			collect:4ommCYumgKVZEpZZ	0	[encrypted:AYImkVjZ]
2022-07-23T08:31:30.308Z	328	0	37	1	2018	0	1	2	2	2	2	2	1	1	2							1					0	uuid:7ae97143-b279-48fb-a5c1-7f798d678977	uuid:7ae97143-b279-48fb-a5c1-7f798d678977	2173	Tom	1	1			collect:4ommCYumgKVZEpZZ	0	[encrypted:AYImkVjZ]
2022-07-23T08:28:25.164Z	327	0	60	4	2018	1	1		0	0	1	0	1	1	1							1					0	uuid:7132f464-e990-4d91-a410-49cef62dceea	uuid:7132f464-e990-4d91-a410-49cef62dceea	2173	Tom	1	1			collect:4ommCYumgKVZEpZZ	0	[encrypted:AYImkVjZ]
2022-07-23T08:27:33.867Z	326	1	70	4	2018	1	1		0	0	2	2	1	1	2							1					0	uuid:3032f52d-8a1a-4e9f-a369-3828c3474c66	uuid:3032f52d-8a1a-4e9f-a369-3828c3474c66	2173	Tom	1	1			collect:4ommCYumgKVZEpZZ	0	[encrypted:AYImkVjZ]
2022-07-23T08:26:06.979Z	325	0	45	5	2018		1		0	0	0	2	1	0	2							1					0	uuid:864545c5-5d1b-43b6-b65a-44d4f0774216	uuid:864545c5-5d1b-43b6-b65a-44d4f0774216	2173	Tom	1	1			collect:4ommCYumgKVZEpZZ	0	[encrypted:AYImkVjZ]
2022-07-23T08:25:31.764Z	324	0	13	5	2018		1		0	0	0	0	2	0	2							1					0	uuid:af67ef45-5ab3-4130-974e-41685801a87d	uuid:af67ef45-5ab3-4130-974e-41685801a87d	2173	Tom	1	1			collect:4ommCYumgKVZEpZZ	0	[encrypted:AYImkVjZ]
2022-07-23T08:24:56.540Z	323	1	47	4	2018	1	1		0	0	1	1	1	1	1							1					0	uuid:a9bd684a-672b-4297-bee6-d5c149ae8772	uuid:a9bd684a-672b-4297-bee6-d5c149ae8772	2173	Tom	1	1			collect:4ommCYumgKVZEpZZ	0	[encrypted:AYImkVjZ]
2022-07-23T08:24:24.504Z	322	0	35	5	2018	1	1		0	0	1	2	0	0	2							1					0	uuid:63d3b0c7-9dcc-4e5b-bfbe-43027beca515	uuid:63d3b0c7-9dcc-4e5b-bfbe-43027beca515	2173	Tom	1	1			collect:4ommCYumgKVZEpZZ	0	[encrypted:AYImkVjZ]
2022-07-23T08:23:42.318Z	321	0	30	5	2018	0	1	2	0	0	2	2	1	1	2							1					0	uuid:0f792daf-18cf-4ef0-9fce-28615c9d7646	uuid:0f792daf-18cf-4ef0-9fce-28615c9d7646	2173	Tom	1	1			collect:4ommCYumgKVZEpZZ	0	[encrypted:AYImkVjZ]
2022-07-23T08:23:08.756Z	320	0	5	5	2018	1	1		0	0	0	0	0	0	0							1					0	uuid:a83c473d-93ac-401e-bc52-11039ac3921d	uuid:a83c473d-93ac-401e-bc52-11039ac3921d	2173	Tom	1	1			collect:4ommCYumgKVZEpZZ	0	[encrypted:AYImkVjZ]
2022-07-23T08:22:37.718Z	319	1	60	5	2018	0	1	4	0	0	2	2	1	0	2							1					0	uuid:5d14274f-73a5-43f2-ab03-474251b35241	uuid:5d14274f-73a5-43f2-ab03-474251b35241	2173	Tom	1	1			collect:4ommCYumgKVZEpZZ	0	[encrypted:AYImkVjZ]
2022-07-23T08:22:06.195Z	318	0	51	5	2018	0	1	1	0	0	0	0	1	1	1							1					0	uuid:aadb46b8-e2d6-4901-b84c-b80b8ac1b8b8	uuid:aadb46b8-e2d6-4901-b84c-b80b8ac1b8b8	2173	Tom	1	1			collect:4ommCYumgKVZEpZZ	0	[encrypted:AYImkVjZ]
2022-07-23T08:21:33.522Z	317	1	18	4	2018	0	1															1					0	uuid:dc8e4654-9213-4b91-b9ab-cb539299bc55	uuid:dc8e4654-9213-4b91-b9ab-cb539299bc55	2173	Tom	1	1			collect:4ommCYumgKVZEpZZ	0	[encrypted:AYImkVjZ]
2022-07-23T08:21:09.018Z	316	0	40	5	2018	0	1															1					0	uuid:e6e3c769-b02d-41c9-9f9b-a3228f357fb0	uuid:e6e3c769-b02d-41c9-9f9b-a3228f357fb0	2173	Tom	1	1			collect:4ommCYumgKVZEpZZ	0	[encrypted:AYImkVjZ]
2022-07-23T08:20:30.127Z	315	1	18	5	2018	0	1															1					0	uuid:89288fd1-d580-4c97-b43b-62263be15b4d	uuid:89288fd1-d580-4c97-b43b-62263be15b4d	2173	Tom	1	1			collect:4ommCYumgKVZEpZZ	0	[encrypted:AYImkVjZ]
2022-07-23T08:20:00.416Z	314	1	36	5	2018	0	1															1					0	uuid:a7adebc4-dd6d-40ec-9d3d-81440076ad70	uuid:a7adebc4-dd6d-40ec-9d3d-81440076ad70	2173	Tom	1	1			collect:4ommCYumgKVZEpZZ	0	[encrypted:AYImkVjZ]
2022-07-23T08:19:41.470Z	313	1	50	4	2018		1		0	0	0	0	0	0	0							1					0	uuid:65b3e1fe-7c3b-40d8-b097-8ffe295b1760	uuid:65b3e1fe-7c3b-40d8-b097-8ffe295b1760	2173	Tom	1	1			collect:4ommCYumgKVZEpZZ	0	[encrypted:AYImkVjZ]
2022-07-23T08:18:27.087Z	311	0	18	5	2018	1	1		0	0	0	0	0	2	2							1					0	uuid:8f779032-f3b6-4e02-9d98-9b501f15e6b5	uuid:8f779032-f3b6-4e02-9d98-9b501f15e6b5	2173	Tom	1	1			collect:4ommCYumgKVZEpZZ	0	[encrypted:AYImkVjZ]
2022-07-23T08:17:22.817Z	310	0	26	4	2018	1	1		0	0	0	0	0	0	0							1					0	uuid:507a5942-123c-45ed-b413-9070917c6293	uuid:507a5942-123c-45ed-b413-9070917c6293	2173	Tom	1	1			collect:4ommCYumgKVZEpZZ	0	[encrypted:AYImkVjZ]
2022-07-23T08:16:54.640Z	309	1	65	10	2018	1	1		0	0	0	0	0	0	0							1					0	uuid:d1a2848b-fc3e-4b97-ba73-19adc3e86071	uuid:d1a2848b-fc3e-4b97-ba73-19adc3e86071	2173	Tom	1	1			collect:4ommCYumgKVZEpZZ	0	[encrypted:AYImkVjZ]
2022-07-23T08:16:28.042Z	308	1	20	8	2018	0	1	3	0	0	2	2	1	1	2							1					0	uuid:e5a9406b-819e-494a-a5da-d1ca69398ced	uuid:e5a9406b-819e-494a-a5da-d1ca69398ced	2173	Tom	1	1			collect:4ommCYumgKVZEpZZ	0	[encrypted:AYImkVjZ]
2022-07-23T08:15:37.593Z	307	0	30	4	2017	1	1		0	0	2	2	2	1	2							1					0	uuid:e9ea5ba2-3fa6-44fb-a2ea-b54c9983a042	uuid:e9ea5ba2-3fa6-44fb-a2ea-b54c9983a042	2173	Tom	1	1			collect:4ommCYumgKVZEpZZ	0	[encrypted:AYImkVjZ]
2022-07-23T08:15:04.896Z	306	0	18	5	2017	0	1	5	0	0	0	0	0	0	0							1					0	uuid:c5569510-fc7f-4ebe-8087-14ec0de3667e	uuid:c5569510-fc7f-4ebe-8087-14ec0de3667e	2173	Tom	1	1			collect:4ommCYumgKVZEpZZ	0	[encrypted:AYImkVjZ]
2022-07-23T08:14:33.897Z	305	0	18	5	2017	0	1	5	0	0	2	2	1	0	2							1					0	uuid:39e04b40-8c83-49ea-9c5d-8dafa8df6d44	uuid:39e04b40-8c83-49ea-9c5d-8dafa8df6d44	2173	Tom	1	1			collect:4ommCYumgKVZEpZZ	0	[encrypted:AYImkVjZ]
2022-07-23T08:13:53.631Z	304	0	56	5	2017	1	1		0	0	0	2	2	2	2							1					0	uuid:2a46abb4-685d-478c-b6d9-ae42b9a8da87	uuid:2a46abb4-685d-478c-b6d9-ae42b9a8da87	2173	Tom	1	1			collect:4ommCYumgKVZEpZZ	0	[encrypted:AYImkVjZ]
2022-07-23T08:13:22.373Z	303	1	28	4	2017	0	1	3	0	0	2	2	2	2	2							1					0	uuid:47aa6957-8c91-406d-a626-54ffdecd4b86	uuid:47aa6957-8c91-406d-a626-54ffdecd4b86	2173	Tom	1	1			collect:4ommCYumgKVZEpZZ	0	[encrypted:AYImkVjZ]
2022-07-23T08:12:43.762Z	302	0	28	10	2017	1	1		0	0	0	0	2	2	2							1					0	uuid:6b923091-beb9-4e71-acae-024e127cb685	uuid:6b923091-beb9-4e71-acae-024e127cb685	2173	Tom	1	1			collect:4ommCYumgKVZEpZZ	0	[encrypted:AYImkVjZ]
2022-07-23T08:12:05.059Z	301	0	32	5	2017	0	1	5														1					0	uuid:d1b1d6d9-1028-4671-b93e-ea6f7af9798a	uuid:d1b1d6d9-1028-4671-b93e-ea6f7af9798a	2173	Tom	1	1			collect:4ommCYumgKVZEpZZ	0	[encrypted:AYImkVjZ]
2022-07-23T08:07:06.380Z	300	1	28	4	2017	1	1		0	0	2	2	1	1	1							1					0	uuid:0f03a07a-7301-496a-9036-4e6c7cc6b605	uuid:0f03a07a-7301-496a-9036-4e6c7cc6b605	2173	Tom	1	1			collect:4ommCYumgKVZEpZZ	0	[encrypted:AYImkVjZ]
2022-07-23T08:06:31.312Z	299	0	27	4	2017	0	1	4	0	0	0	0	0	0	0							1					0	uuid:dc51be04-7781-4db7-8fc4-94c37859c7aa	uuid:dc51be04-7781-4db7-8fc4-94c37859c7aa	2173	Tom	1	1			collect:4ommCYumgKVZEpZZ	0	[encrypted:AYImkVjZ]
2022-07-23T08:05:50.693Z	298	1	37	5	2017	1	1		0	0	2	2	2	2	2							1					0	uuid:41ffdd91-61c2-4732-a545-458813adf382	uuid:41ffdd91-61c2-4732-a545-458813adf382	2173	Tom	1	1			collect:4ommCYumgKVZEpZZ	0	[encrypted:AYImkVjZ]
2022-07-23T08:05:01.156Z	297	1	18	5	2017	0	1	6	0	0	0	0	0	0	0							1					0	uuid:6c6c650a-87f8-4d0c-96b0-248e52964406	uuid:6c6c650a-87f8-4d0c-96b0-248e52964406	2173	Tom	1	1			collect:4ommCYumgKVZEpZZ	0	[encrypted:AYImkVjZ]
2022-07-23T08:04:28.003Z	296	0	52	5	2017	0	1	5	2	2	2	2	2	2	2							1					0	uuid:ec735ada-9406-4442-965c-928b1098e8ac	uuid:ec735ada-9406-4442-965c-928b1098e8ac	2173	Tom	1	1			collect:4ommCYumgKVZEpZZ	0	[encrypted:AYImkVjZ]
2022-07-23T08:03:55.120Z	295	0	57	10	2017	0	1	3	0	0	0	0	0	0	0							1					0	uuid:1801e96c-e3e2-4a08-967a-4088b70c40d3	uuid:1801e96c-e3e2-4a08-967a-4088b70c40d3	2173	Tom	1	1			collect:4ommCYumgKVZEpZZ	0	[encrypted:AYImkVjZ]
2022-07-23T08:02:53.945Z	293	0	34	5	2017	1	1		0	0	0	0	0	0	0							1					0	uuid:86d2fc0a-ceda-4cf0-b335-2fcd6ae21546	uuid:86d2fc0a-ceda-4cf0-b335-2fcd6ae21546	2173	Tom	1	1			collect:4ommCYumgKVZEpZZ	0	[encrypted:AYImkVjZ]
2022-07-23T08:02:16.733Z	292	0	29	5	2017	0	1	4	0	0	0	0	0	0	0							1					0	uuid:04d109f3-fdeb-4d82-b0ba-df476ff4243d	uuid:04d109f3-fdeb-4d82-b0ba-df476ff4243d	2173	Tom	1	1			collect:4ommCYumgKVZEpZZ	0	[encrypted:AYImkVjZ]
2022-07-23T08:01:26.831Z	291	0	22	5	2017		1		0	0	0	0	0	0	0							1					0	uuid:727c0daf-50e8-4d6a-98ed-746e2dd17f72	uuid:727c0daf-50e8-4d6a-98ed-746e2dd17f72	2173	Tom	1	1			collect:4ommCYumgKVZEpZZ	0	[encrypted:AYImkVjZ]
2022-07-23T08:00:56.442Z	290	0	32	5	2017	0	1	6	0	0	0	0	1	1	1							1					0	uuid:4af8765e-8eec-4cb0-95d4-2ea8994c4e37	uuid:4af8765e-8eec-4cb0-95d4-2ea8994c4e37	2173	Tom	1	1			collect:4ommCYumgKVZEpZZ	0	[encrypted:AYImkVjZ]
2022-07-23T08:00:27.314Z	289	1	25	5	2017	1	1		0	0	0	0	1	1	1							1					0	uuid:09999340-4d3a-410c-b07b-0e3a72b7610c	uuid:09999340-4d3a-410c-b07b-0e3a72b7610c	2173	Tom	1	1			collect:4ommCYumgKVZEpZZ	0	[encrypted:AYImkVjZ]
2022-07-23T07:59:56.696Z	288	0	35	4	2017	1	1		0	0	2	2	2	1	2							1					0	uuid:69e654c2-0766-4245-933d-d1fe149962aa	uuid:69e654c2-0766-4245-933d-d1fe149962aa	2173	Tom	1	1			collect:4ommCYumgKVZEpZZ	0	[encrypted:AYImkVjZ]
2022-07-23T07:59:30.549Z	287	0	25	10	2017	0	1	5	0	0	2	2	1	1	2							1					0	uuid:2830460a-edad-4bfc-8233-764bf808473b	uuid:2830460a-edad-4bfc-8233-764bf808473b	2173	Tom	1	1			collect:4ommCYumgKVZEpZZ	0	[encrypted:AYImkVjZ]
2022-07-23T07:58:59.019Z	286	1	28	5	2017	0	1	6	0	0	2	0	0	0	2							1					0	uuid:c58f3920-e186-4a89-aa06-8789856c4fa1	uuid:c58f3920-e186-4a89-aa06-8789856c4fa1	2173	Tom	1	1			collect:4ommCYumgKVZEpZZ	0	[encrypted:AYImkVjZ]
2022-07-23T07:58:14.653Z	285	0	28	5	2017	0	1	3	0	0	0	0	1	0	1							1					0	uuid:78962433-6773-484a-91d2-5ac8577962d1	uuid:78962433-6773-484a-91d2-5ac8577962d1	2173	Tom	1	1			collect:4ommCYumgKVZEpZZ	0	[encrypted:AYImkVjZ]
2022-07-23T07:57:41.088Z	284	1	40	4	2017	1	0		0	0	0	2	0	0	2							1					0	uuid:ff73b51c-016c-4264-8d8c-e718b6a08e51	uuid:ff73b51c-016c-4264-8d8c-e718b6a08e51	2173	Tom	1	1			collect:4ommCYumgKVZEpZZ	0	[encrypted:AYImkVjZ]
2022-07-23T07:57:08.720Z	283	0	56	4	2017	0	1	4	0	0	2	2	2	1	2							1					0	uuid:760b9eb2-dd5f-42ca-98e5-14726f7dca47	uuid:760b9eb2-dd5f-42ca-98e5-14726f7dca47	2173	Tom	1	1			collect:4ommCYumgKVZEpZZ	0	[encrypted:AYImkVjZ]
2022-07-23T07:56:34.314Z	282	0	30	5	2017		1		0	0	2	2	1	1	2							1					0	uuid:1c9ae372-399d-47c6-b916-60f9f2913e25	uuid:1c9ae372-399d-47c6-b916-60f9f2913e25	2173	Tom	1	1			collect:4ommCYumgKVZEpZZ	0	[encrypted:AYImkVjZ]
2022-07-23T07:55:59.994Z	281	1	35	10	2017	0	1	3	0	0	0	2	1	1	2							1					0	uuid:84335333-2816-4285-8c82-4ebbd3f39392	uuid:84335333-2816-4285-8c82-4ebbd3f39392	2173	Tom	1	1			collect:4ommCYumgKVZEpZZ	0	[encrypted:AYImkVjZ]
2022-07-23T07:55:26.869Z	280	1	58	10	2017	1	1		0	0	2	2	1	1	2							1					0	uuid:3d24927f-673c-471d-b6ef-1de4f36482a8	uuid:3d24927f-673c-471d-b6ef-1de4f36482a8	2173	Tom	1	1			collect:4ommCYumgKVZEpZZ	0	[encrypted:AYImkVjZ]
2022-07-23T07:54:53.083Z	279	0	28	5	2017	1	1		0	0	2	2	1	0	2							1					0	uuid:9ebc37ec-7216-404a-8d29-6597b4e2616d	uuid:9ebc37ec-7216-404a-8d29-6597b4e2616d	2173	Tom	1	1			collect:4ommCYumgKVZEpZZ	0	[encrypted:AYImkVjZ]
2022-07-23T07:54:19.025Z	278	1	50	5	2017	0	1	5	0	0	0	2	1	1	2							1					0	uuid:b269ef13-0555-4be8-92cc-956e8b2f21ac	uuid:b269ef13-0555-4be8-92cc-956e8b2f21ac	2173	Tom	1	1			collect:4ommCYumgKVZEpZZ	0	[encrypted:AYImkVjZ]
2022-07-23T07:53:10.489Z	276	1	16	4	2017	0	1	3	0	0	2	2	1	1	2							1					0	uuid:839596b0-a498-4317-bec8-d20db317b491	uuid:839596b0-a498-4317-bec8-d20db317b491	2173	Tom	1	1			collect:4ommCYumgKVZEpZZ	0	[encrypted:AYImkVjZ]
2022-07-23T07:51:13.466Z	275	1	16	4	2017	0	1	3	0	0	2	2	1	1	2							1					0	uuid:68dea8c7-cb2e-42d8-93c5-1ce104a50e90	uuid:68dea8c7-cb2e-42d8-93c5-1ce104a50e90	2173	Tom	1	1			collect:4ommCYumgKVZEpZZ	0	[encrypted:AYImkVjZ]
2022-07-23T07:49:54.136Z	274	0	39	5	2017	0	1	5	0	0	0	0	1	1	1							1					0	uuid:cbb41369-89f6-4836-9393-e4e2a7fe6d4f	uuid:cbb41369-89f6-4836-9393-e4e2a7fe6d4f	2173	Tom	1	1			collect:4ommCYumgKVZEpZZ	0	[encrypted:AYImkVjZ]
2022-07-23T07:48:40.554Z	272	0	25	5	2017	1	1		0	0	0	0	0	0	0							1					0	uuid:6e3c8e27-9be6-4a3f-9ee4-501514fcff88	uuid:6e3c8e27-9be6-4a3f-9ee4-501514fcff88	2173	Tom	1	1			collect:4ommCYumgKVZEpZZ	0	[encrypted:AYImkVjZ]
2022-07-23T07:48:08.564Z	271	0	15	4	2017	0	1	6	0	0	0	0	2	2	2							1					0	uuid:4247e6fd-ef8c-4e66-bc3b-f90835fa416d	uuid:4247e6fd-ef8c-4e66-bc3b-f90835fa416d	2173	Tom	1	1			collect:4ommCYumgKVZEpZZ	0	[encrypted:AYImkVjZ]
2022-07-23T07:47:28.934Z	270	0	30	5	2017	0	1	1	0	0	0	0	1	1	1							1					0	uuid:dd035738-0339-4f3a-8e18-bb6ac1af97d6	uuid:dd035738-0339-4f3a-8e18-bb6ac1af97d6	2173	Tom	1	1			collect:4ommCYumgKVZEpZZ	0	[encrypted:AYImkVjZ]
2022-07-23T07:46:54.374Z	269	0	33	4	2017	1	1		0	0	0	0	0	0	0							1					0	uuid:a1fc8211-88db-49b7-a3ce-d6793f5bbf90	uuid:a1fc8211-88db-49b7-a3ce-d6793f5bbf90	2173	Tom	1	1			collect:4ommCYumgKVZEpZZ	0	[encrypted:AYImkVjZ]
2022-07-23T07:46:21.650Z	268	1	55	5	2017	1	1		0	0	2	2	1	1	2							1					0	uuid:c38cc30d-b156-45d5-8936-bda773888ca5	uuid:c38cc30d-b156-45d5-8936-bda773888ca5	2173	Tom	1	1			collect:4ommCYumgKVZEpZZ	0	[encrypted:AYImkVjZ]
2022-07-23T07:45:45.901Z	267	0	50	4	2017	1	1		0	0	1	0	1	1	1							1					0	uuid:715703ed-0c39-428d-b21b-8aaf5310a5f2	uuid:715703ed-0c39-428d-b21b-8aaf5310a5f2	2173	Tom	1	1			collect:4ommCYumgKVZEpZZ	0	[encrypted:AYImkVjZ]
2022-07-23T07:45:13.735Z	266	0	56	4	2017	1	1		0	0	2	0	0	0	2							1					0	uuid:41f448b9-f2fd-48e7-b610-0d350b3019e1	uuid:41f448b9-f2fd-48e7-b610-0d350b3019e1	2173	Tom	1	1			collect:4ommCYumgKVZEpZZ	0	[encrypted:AYImkVjZ]
2022-07-23T07:44:47.026Z	265	1	45	4	2017	1	0		0	0	2	2	1	1	2							1					0	uuid:ae6f6150-dbd4-46c3-ac57-33131352a2e0	uuid:ae6f6150-dbd4-46c3-ac57-33131352a2e0	2173	Tom	1	1			collect:4ommCYumgKVZEpZZ	0	[encrypted:AYImkVjZ]
2022-07-23T07:44:10.876Z	264	0	38	4	2017	1	0		0	0	0	0	0	0	0							1					0	uuid:014d00bb-b1d3-4ba5-9f1d-816ed44e12d7	uuid:014d00bb-b1d3-4ba5-9f1d-816ed44e12d7	2173	Tom	1	1			collect:4ommCYumgKVZEpZZ	0	[encrypted:AYImkVjZ]
2022-07-23T07:43:42.204Z	263	0	30	5	2017	1	0		2	2	2	2	0	0	2							1					0	uuid:f43a9afb-3882-4b22-bede-7db82c7164c7	uuid:f43a9afb-3882-4b22-bede-7db82c7164c7	2173	Tom	1	1			collect:4ommCYumgKVZEpZZ	0	[encrypted:AYImkVjZ]
2022-07-23T07:43:06.030Z	262	0	37	4	2017	0	1	4	0	0	0	0	0	0	0							1					0	uuid:4cd86794-6d44-4205-bd28-89f429afbd7e	uuid:4cd86794-6d44-4205-bd28-89f429afbd7e	2173	Tom	1	1			collect:4ommCYumgKVZEpZZ	0	[encrypted:AYImkVjZ]
2022-07-23T07:42:33.495Z	261	1	27	4	2017	0	1	2	0	0	1	1	1	1	1							1					0	uuid:3e7a2ccf-6224-4bb9-802c-46ff85d6a23f	uuid:3e7a2ccf-6224-4bb9-802c-46ff85d6a23f	2173	Tom	1	1			collect:4ommCYumgKVZEpZZ	0	[encrypted:AYImkVjZ]
2022-07-23T07:41:51.460Z	260	0	65	4	2017	0	1	1	0	0	2	2	2	2	2							1					0	uuid:a6b09134-9b1b-4c80-a1e2-2455369da220	uuid:a6b09134-9b1b-4c80-a1e2-2455369da220	2173	Tom	1	1			collect:4ommCYumgKVZEpZZ	0	[encrypted:AYImkVjZ]
2022-07-23T07:41:19.219Z	259	0	31	4	2017	0	1	4	0	0	0	0	0	0	0							1					0	uuid:eefe4a7f-c6f3-4dc1-9af2-2d63aebfef2b	uuid:eefe4a7f-c6f3-4dc1-9af2-2d63aebfef2b	2173	Tom	1	1			collect:4ommCYumgKVZEpZZ	0	[encrypted:AYImkVjZ]
2022-07-23T07:40:47.085Z	258	0	8	10	2017	0	1	6	0	0	0	0	0	2	0							1					0	uuid:a2c6b9fb-6424-4f7d-881f-57d7e77c8506	uuid:a2c6b9fb-6424-4f7d-881f-57d7e77c8506	2173	Tom	1	1			collect:4ommCYumgKVZEpZZ	0	[encrypted:AYImkVjZ]
2022-07-23T07:39:59.237Z	257	1	20	10	2017	1	0		0	0	2	2	0	0	2							1					0	uuid:40f61cf0-b149-4192-8688-db21bcd5e11d	uuid:40f61cf0-b149-4192-8688-db21bcd5e11d	2173	Tom	1	1			collect:4ommCYumgKVZEpZZ	0	[encrypted:AYImkVjZ]
2022-07-23T07:39:29.280Z	256	0	85	10	2017	0	1	4	0	0	0	0	0	0	0							1					0	uuid:66ebd22b-8115-4628-b057-bd92c88fd88a	uuid:66ebd22b-8115-4628-b057-bd92c88fd88a	2173	Tom	1	1			collect:4ommCYumgKVZEpZZ	0	[encrypted:AYImkVjZ]
2022-07-23T07:38:58.841Z	255	1	38	4	2017	0	1	4	0	0	0	0	0	1	1							1					0	uuid:e811a1bf-e999-4470-bb09-8795bbd5f4ce	uuid:e811a1bf-e999-4470-bb09-8795bbd5f4ce	2173	Tom	1	1			collect:4ommCYumgKVZEpZZ	0	[encrypted:AYImkVjZ]
2022-07-23T07:38:29.874Z	254	0	20	5	2017	0	1	5	0	0	0	0	0	0	0							1					0	uuid:0727b1ec-b71e-43c4-bcca-7175dcc3cf72	uuid:0727b1ec-b71e-43c4-bcca-7175dcc3cf72	2173	Tom	1	1			collect:4ommCYumgKVZEpZZ	0	[encrypted:AYImkVjZ]
2022-07-23T07:37:59.486Z	253	1	12	5	2017				0	0	0	0	0	0	0							1					0	uuid:0a11ce27-56ee-4f22-b245-e0af8bda4021	uuid:0a11ce27-56ee-4f22-b245-e0af8bda4021	2173	Tom	1	1			collect:4ommCYumgKVZEpZZ	0	[encrypted:AYImkVjZ]
2022-07-23T07:37:30.917Z	252	0	58	5	2017	1	1		0	0	0	2	1	1	2							1					0	uuid:2eab6b63-5ed0-4c0c-a72d-386a1290f27e	uuid:2eab6b63-5ed0-4c0c-a72d-386a1290f27e	2173	Tom	1	1			collect:4ommCYumgKVZEpZZ	0	[encrypted:AYImkVjZ]
2022-07-23T07:36:57.923Z	251	1	13	5	2017				0	0	1	1	1	1	1							1					0	uuid:3a22eca3-a0d7-43b5-9e96-91d6b6decd24	uuid:3a22eca3-a0d7-43b5-9e96-91d6b6decd24	2173	Tom	1	1			collect:4ommCYumgKVZEpZZ	0	[encrypted:AYImkVjZ]
2022-07-23T07:35:50.863Z	250	0	26	5	2017	1	0		0	0	2	2	2	2	2							1					0	uuid:a7e1f7e9-8a8d-4f8f-901b-595d1d4cfb10	uuid:a7e1f7e9-8a8d-4f8f-901b-595d1d4cfb10	2173	Tom	1	1			collect:4ommCYumgKVZEpZZ	0	[encrypted:AYImkVjZ]
2022-07-23T07:35:20.535Z	249	0	58	5	2017	0	0	2	1	0	2	1	1	1	2							1					0	uuid:34c6aa87-2de3-40c8-b91c-cdd325d7d298	uuid:34c6aa87-2de3-40c8-b91c-cdd325d7d298	2173	Tom	1	1			collect:4ommCYumgKVZEpZZ	0	[encrypted:AYImkVjZ]
2022-07-23T07:33:27.645Z	248	0	54	5	2017		1		0	0	2	2	0	0	2							1					0	uuid:639284c2-0ec7-4719-b383-f3eee83fbc80	uuid:639284c2-0ec7-4719-b383-f3eee83fbc80	2173	Tom	1	1			collect:4ommCYumgKVZEpZZ	0	[encrypted:AYImkVjZ]
2022-07-23T07:33:00.489Z	247	0	57	4	2017	1	1		0	0	0	0	1	1	1							1					0	uuid:7b41954b-7a3c-4f70-9188-e3eff599884b	uuid:7b41954b-7a3c-4f70-9188-e3eff599884b	2173	Tom	1	1			collect:4ommCYumgKVZEpZZ	0	[encrypted:AYImkVjZ]
2022-07-23T07:32:32.816Z	246	0	16	4	2017		0		0	0	2	2	1	1	2							1					0	uuid:6cfdced5-fa43-4f87-b1d9-3ece5620f807	uuid:6cfdced5-fa43-4f87-b1d9-3ece5620f807	2173	Tom	1	1			collect:4ommCYumgKVZEpZZ	0	[encrypted:AYImkVjZ]
2022-07-23T07:32:03.581Z	245	0	12	4	2017	0	1	6	0	0	0	0	1	1	1							1					0	uuid:bc46615e-ff9d-4834-b777-560c6d813023	uuid:bc46615e-ff9d-4834-b777-560c6d813023	2173	Tom	1	1			collect:4ommCYumgKVZEpZZ	0	[encrypted:AYImkVjZ]
2022-07-23T07:31:32.094Z	244	0	55	4	2017	0	1	6	0	0	0	0	0	0	0							1					0	uuid:701afbd1-f396-447f-a9a7-dd8ecf7671c0	uuid:701afbd1-f396-447f-a9a7-dd8ecf7671c0	2173	Tom	1	1			collect:4ommCYumgKVZEpZZ	0	[encrypted:AYImkVjZ]
2022-07-23T07:31:00.880Z	243	1	25	4	2017	0	1	2	0	0	2	2	1	1	2							1					0	uuid:35f757a3-b261-4aec-aca7-dfbb8577efee	uuid:35f757a3-b261-4aec-aca7-dfbb8577efee	2173	Tom	1	1			collect:4ommCYumgKVZEpZZ	0	[encrypted:AYImkVjZ]
2022-07-23T07:30:18.605Z	242	1	22	5	2017	0	0	4	0	0	0	0	1	1	1							1					0	uuid:aa589e5d-fbc6-4853-a708-facb29c47723	uuid:aa589e5d-fbc6-4853-a708-facb29c47723	2173	Tom	1	1			collect:4ommCYumgKVZEpZZ	0	[encrypted:AYImkVjZ]
2022-07-23T07:29:43.711Z	241	1	24	4	2017	0	0	1	0	0	0	0	0	0	0							1					0	uuid:d1645172-2590-4b26-a907-34f353353157	uuid:d1645172-2590-4b26-a907-34f353353157	2173	Tom	1	1			collect:4ommCYumgKVZEpZZ	0	[encrypted:AYImkVjZ]
2022-07-23T07:28:37.788Z	239	0	59	5	2017	1	0		0	0	1	1	1	1	1							1					0	uuid:0b45d316-9e7f-4809-bc91-c4bff6d9cf48	uuid:0b45d316-9e7f-4809-bc91-c4bff6d9cf48	2173	Tom	1	1			collect:4ommCYumgKVZEpZZ	0	[encrypted:AYImkVjZ]
2022-07-23T07:28:09.363Z	238	1	70	4	2017	1	1		0	0	0	0	1	1	1							1					0	uuid:6f279ab1-a7c0-4866-86b2-8106744e65b6	uuid:6f279ab1-a7c0-4866-86b2-8106744e65b6	2173	Tom	1	1			collect:4ommCYumgKVZEpZZ	0	[encrypted:AYImkVjZ]
2022-07-23T07:27:40.054Z	237	0	25	5	2017	0	1	5	0	0	0	0	0	0	0							1					0	uuid:2bbf6131-e796-4a1c-a210-ded1940980b7	uuid:2bbf6131-e796-4a1c-a210-ded1940980b7	2173	Tom	1	1			collect:4ommCYumgKVZEpZZ	0	[encrypted:AYImkVjZ]
2022-07-23T07:27:09.063Z	236	0	25	5	2017	0	0	1	0	0	2	2	1	1	2							1					0	uuid:371c65a1-010d-480f-8702-963cad1a7572	uuid:371c65a1-010d-480f-8702-963cad1a7572	2173	Tom	1	1			collect:4ommCYumgKVZEpZZ	0	[encrypted:AYImkVjZ]
2022-07-23T07:26:39.861Z	235	0	18	5	2017	0	0	3	0	0	2	2	2	1	2							1					0	uuid:7b50d5d8-ef7c-405f-8233-d6c77a16d2a7	uuid:7b50d5d8-ef7c-405f-8233-d6c77a16d2a7	2173	Tom	1	1			collect:4ommCYumgKVZEpZZ	0	[encrypted:AYImkVjZ]
2022-07-23T07:26:06.744Z	234	0	45	4	2017	1	1		0	0	0	0	1	1	1							1					0	uuid:09083524-f4a8-4a26-9abb-41a63eff17b2	uuid:09083524-f4a8-4a26-9abb-41a63eff17b2	2173	Tom	1	1			collect:4ommCYumgKVZEpZZ	0	[encrypted:AYImkVjZ]
2022-07-23T07:25:34.389Z	233	0	53	4	2017	0	1	3	0	0	2	0	0	0	2							1					0	uuid:e31a2ca6-e032-43a7-a341-84e34831225d	uuid:e31a2ca6-e032-43a7-a341-84e34831225d	2173	Tom	1	1			collect:4ommCYumgKVZEpZZ	0	[encrypted:AYImkVjZ]
2022-07-23T07:25:01.192Z	232	0	30	5	2017	1	1		0	0	0	0	0	0	0							1					0	uuid:ae106e19-0fe5-40dd-b7d4-0e715a72c0be	uuid:ae106e19-0fe5-40dd-b7d4-0e715a72c0be	2173	Tom	1	1			collect:4ommCYumgKVZEpZZ	0	[encrypted:AYImkVjZ]
2022-07-23T07:24:31.788Z	231	1	55	5	2017	1	1		0	0	0	1	1	1	1							1					0	uuid:11c95955-ee91-4461-b987-7a9d8cf1be72	uuid:11c95955-ee91-4461-b987-7a9d8cf1be72	2173	Tom	1	1			collect:4ommCYumgKVZEpZZ	0	[encrypted:AYImkVjZ]
2022-07-23T07:24:02.655Z	230	0	70	5	2017	1	1		0	0	2	2	0	0	2							1					0	uuid:c197aafb-6ec6-4966-930f-83d6823a4867	uuid:c197aafb-6ec6-4966-930f-83d6823a4867	2173	Tom	1	1			collect:4ommCYumgKVZEpZZ	0	[encrypted:AYImkVjZ]
2022-07-23T07:23:28.320Z	229	0	60	10	2017	1	1		0	0	2	2	2	2	2							1					0	uuid:18b45649-7267-4e93-8b9a-a074626d54b3	uuid:18b45649-7267-4e93-8b9a-a074626d54b3	2173	Tom	1	1			collect:4ommCYumgKVZEpZZ	0	[encrypted:AYImkVjZ]
2022-07-23T07:22:52.507Z	228	0	56	5	2017	1	1		0	0	1	1	1	1	1							1					0	uuid:25268cad-9808-47d3-afaf-db668466738d	uuid:25268cad-9808-47d3-afaf-db668466738d	2173	Tom	1	1			collect:4ommCYumgKVZEpZZ	0	[encrypted:AYImkVjZ]
2022-07-23T07:22:25.158Z	227	0	47	5	2017	0	1	6	0	0	0	0	0	0	0							1					0	uuid:35f68665-bcd9-4404-a2d7-b0b8f42db6f4	uuid:35f68665-bcd9-4404-a2d7-b0b8f42db6f4	2173	Tom	1	1			collect:4ommCYumgKVZEpZZ	0	[encrypted:AYImkVjZ]
2022-07-23T07:22:07.127Z	226	1	45	5	2017	1	1		0	0	0	2	0	0	2							1					0	uuid:93091921-d776-4eb7-9c43-ba5f32842191	uuid:93091921-d776-4eb7-9c43-ba5f32842191	2173	Tom	1	1			collect:4ommCYumgKVZEpZZ	0	[encrypted:AYImkVjZ]
2022-07-23T07:20:20.730Z	225	0	27	4	2017	1	1		0	0	0	0	0	0	0							1					0	uuid:1145b489-8d54-4950-840a-092d115e1a99	uuid:1145b489-8d54-4950-840a-092d115e1a99	2173	Tom	1	1			collect:4ommCYumgKVZEpZZ	0	[encrypted:AYImkVjZ]
2022-07-23T07:19:52.645Z	224	0	24	5	2017	1	0		0	0	2	2	1	2	2							1					0	uuid:6e318efb-2a02-4d67-b3f1-709b1754a7fb	uuid:6e318efb-2a02-4d67-b3f1-709b1754a7fb	2173	Tom	1	1			collect:4ommCYumgKVZEpZZ	0	[encrypted:AYImkVjZ]
2022-07-23T07:19:18.235Z	223	0	65	5	2017	0	1		0	0	0	0	1	1	1							1					0	uuid:1ffbe0df-6ba9-4585-81ed-b0820b0fb2b6	uuid:1ffbe0df-6ba9-4585-81ed-b0820b0fb2b6	2173	Tom	1	1			collect:4ommCYumgKVZEpZZ	0	[encrypted:AYImkVjZ]
2022-07-23T07:18:47.914Z	222	0	35	5	2017	0	1	5	0	0	0	0	0	0	0							1					0	uuid:2f50f0a6-ff74-4077-97ea-e07969aef28b	uuid:2f50f0a6-ff74-4077-97ea-e07969aef28b	2173	Tom	1	1			collect:4ommCYumgKVZEpZZ	0	[encrypted:AYImkVjZ]
2022-07-23T07:18:11.882Z	221	1	38	5	2017	0	1	3	0	0	0	0	1	1	1							1					0	uuid:1465cdaa-fab4-4ded-81e3-e356b8cfe7c3	uuid:1465cdaa-fab4-4ded-81e3-e356b8cfe7c3	2173	Tom	1	1			collect:4ommCYumgKVZEpZZ	0	[encrypted:AYImkVjZ]
2022-07-23T07:17:38.541Z	220	1	23	4	2017	0	1	2	0	0	1	1	1	1	1							1					0	uuid:4cc4e542-c6e3-49ee-998f-1d8d7fd0849c	uuid:4cc4e542-c6e3-49ee-998f-1d8d7fd0849c	2173	Tom	1	1			collect:4ommCYumgKVZEpZZ	0	[encrypted:AYImkVjZ]
2022-07-23T07:17:08.075Z	219	0	24	5	2017	0	1	3	0	0	0	0	0	0	0							1					0	uuid:13af6679-ebe2-4d92-a4e6-26cd1dd7a821	uuid:13af6679-ebe2-4d92-a4e6-26cd1dd7a821	2173	Tom	1	1			collect:4ommCYumgKVZEpZZ	0	[encrypted:AYImkVjZ]
2022-07-23T07:16:32.863Z	218	0	17	5	2017	1	1		2	2	2	2	2	1	2							1					0	uuid:9c7e64c1-fd47-4f75-8962-4015e548a2ee	uuid:9c7e64c1-fd47-4f75-8962-4015e548a2ee	2173	Tom	1	1			collect:4ommCYumgKVZEpZZ	0	[encrypted:AYImkVjZ]
2022-07-23T07:15:51.824Z	217	0	35	5	2017	1	1		0	0	0	0	0	0	0							1					0	uuid:9e38d8c6-8900-49fe-935b-d6cce2fab169	uuid:9e38d8c6-8900-49fe-935b-d6cce2fab169	2173	Tom	1	1			collect:4ommCYumgKVZEpZZ	0	[encrypted:AYImkVjZ]
2022-07-23T07:15:17.532Z	216	1	26	5	2017	1	1		0	0	1	1	1	1	1							1					0	uuid:acb7e9c6-e6e9-4536-ad74-38dc54842467	uuid:acb7e9c6-e6e9-4536-ad74-38dc54842467	2173	Tom	1	1			collect:4ommCYumgKVZEpZZ	0	[encrypted:AYImkVjZ]
2022-07-23T07:14:45.952Z	215	0	35	5	2017	1	1		2	2	2	2	1	1	2							1					0	uuid:5a11709c-ee91-48b2-a8c9-0d6f8dc6b571	uuid:5a11709c-ee91-48b2-a8c9-0d6f8dc6b571	2173	Tom	1	1			collect:4ommCYumgKVZEpZZ	0	[encrypted:AYImkVjZ]
2022-07-23T07:14:19.160Z	214	0	47	5	2017	1	1		0	0	0	0	0	1	1							1					0	uuid:e7c289a3-e2ad-445d-b7b5-5c5e1b59dc2f	uuid:e7c289a3-e2ad-445d-b7b5-5c5e1b59dc2f	2173	Tom	1	1			collect:4ommCYumgKVZEpZZ	0	[encrypted:AYImkVjZ]
2022-07-23T07:13:15.366Z	212	1	20	5	2017	1	0		0	0	2	2	1	1	2							1					0	uuid:2e9dc5c8-e556-49ac-a066-6f177bfbbc65	uuid:2e9dc5c8-e556-49ac-a066-6f177bfbbc65	2173	Tom	1	1			collect:4ommCYumgKVZEpZZ	0	[encrypted:AYImkVjZ]
2022-07-23T07:11:29.403Z	211	1	19	5	2017	0	1	2	2	0	2	2	1	1	2							1					0	uuid:97a265da-b515-4362-8210-4d8b5dc9b993	uuid:97a265da-b515-4362-8210-4d8b5dc9b993	2173	Tom	1	1			collect:4ommCYumgKVZEpZZ	0	[encrypted:AYImkVjZ]
2022-07-23T07:10:39.545Z	210	0	16	5	2017	0	1	3	0	0	2	2	1	1	2							1					0	uuid:7b96b7d8-f23a-4a80-abe1-961c51d15d8c	uuid:7b96b7d8-f23a-4a80-abe1-961c51d15d8c	2173	Tom	1	1			collect:4ommCYumgKVZEpZZ	0	[encrypted:AYImkVjZ]
2022-07-23T07:10:09.251Z	209	0	39	5	2017	0	1	6	0	0	0	0	0	0	0							1					0	uuid:398591f4-1bde-4396-a682-7fa42eed1918	uuid:398591f4-1bde-4396-a682-7fa42eed1918	2173	Tom	1	1			collect:4ommCYumgKVZEpZZ	0	[encrypted:AYImkVjZ]
2022-07-23T07:09:35.310Z	208	0	49	4	2017	1	1		0	0	2	2	1	1	2							1					0	uuid:999daaa8-a489-4777-aa2b-6455ba98af61	uuid:999daaa8-a489-4777-aa2b-6455ba98af61	2173	Tom	1	1			collect:4ommCYumgKVZEpZZ	0	[encrypted:AYImkVjZ]
2022-07-23T07:09:01.762Z	207	1	45	5	2017	1	1		0	0	0	0	0	0	0							1					0	uuid:1725c800-5218-4c96-b503-2edda2ebe49c	uuid:1725c800-5218-4c96-b503-2edda2ebe49c	2173	Tom	1	1			collect:4ommCYumgKVZEpZZ	0	[encrypted:AYImkVjZ]
2022-07-23T07:08:32.969Z	206	0	50	4	2017		1		0	0	2	1	1	1	2							1					0	uuid:568f3853-2ce3-4a44-a28b-8be0cc7ee7fe	uuid:568f3853-2ce3-4a44-a28b-8be0cc7ee7fe	2173	Tom	1	1			collect:4ommCYumgKVZEpZZ	0	[encrypted:AYImkVjZ]
2022-07-23T07:08:02.118Z	205	1	33	9	2017	1	1		0	0	1	0	0	0	1							1					0	uuid:0e5f0f1a-8f4b-4357-9554-004b04771723	uuid:0e5f0f1a-8f4b-4357-9554-004b04771723	2173	Tom	1	1			collect:4ommCYumgKVZEpZZ	0	[encrypted:AYImkVjZ]
2022-07-23T07:07:33.124Z	204	1	57	4	2017	1	1		0	0	1	1	1	1	1							1					0	uuid:a9924b36-7b0c-49b3-b3e4-2b47c3bbcaca	uuid:a9924b36-7b0c-49b3-b3e4-2b47c3bbcaca	2173	Tom	1	1			collect:4ommCYumgKVZEpZZ	0	[encrypted:AYImkVjZ]
2022-07-23T07:05:51.520Z	201	0	56	5	2017	1	0		0	0	0	0	1	1	1							1					0	uuid:31d55ecf-e3c2-4ba3-8985-d648f54f9634	uuid:31d55ecf-e3c2-4ba3-8985-d648f54f9634	2173	Tom	1	1			collect:4ommCYumgKVZEpZZ	0	[encrypted:AYImkVjZ]
2022-07-23T06:58:57.714Z	200	0	55	4	2017	1	1		0	0	0	0	1	1	1							1					0	uuid:241026e3-6ed5-42bd-a395-114c2019e931	uuid:241026e3-6ed5-42bd-a395-114c2019e931	2173	Tom	1	1			collect:4ommCYumgKVZEpZZ	0	[encrypted:AYImkVjZ]
2022-07-23T06:56:26.619Z	195	0	56	4	2017	0	1	3	0	0	0	0	0	1	1							1					0	uuid:b100e584-43d1-40fd-b2f7-7c322323ec0a	uuid:b100e584-43d1-40fd-b2f7-7c322323ec0a	2173	Tom	1	1			collect:4ommCYumgKVZEpZZ	0	[encrypted:AYImkVjZ]
2022-07-23T06:55:53.223Z	194	1	20	4	2017	0	1	2	0	0	0	1	1	1	1							1					0	uuid:ad655cda-bfc2-4af7-9769-bcaf0acf6ddd	uuid:ad655cda-bfc2-4af7-9769-bcaf0acf6ddd	2173	Tom	1	1			collect:4ommCYumgKVZEpZZ	0	[encrypted:AYImkVjZ]
2022-07-23T06:54:50.627Z	92	0	55	4	2017	0	1	6	0	0	2	2	1	1	2							1					0	uuid:e927e7f8-c116-434d-8b43-39928f2c0f42	uuid:e927e7f8-c116-434d-8b43-39928f2c0f42	2173	Tom	1	1			collect:4ommCYumgKVZEpZZ	0	[encrypted:AYImkVjZ]
2022-07-23T06:53:24.404Z	190	0	50	4	2017	1	1		0	0	0	2	0	0	2							1					0	uuid:c799d08b-44b1-42a3-bf14-99ade04c4b4c	uuid:c799d08b-44b1-42a3-bf14-99ade04c4b4c	2173	Tom	1	1			collect:4ommCYumgKVZEpZZ	0	[encrypted:AYImkVjZ]
2022-07-23T06:52:13.084Z	188	0	66	5	2017	0	1	4	0	0	0	0	1	1	1							1					0	uuid:5f036b07-c7a6-4706-a798-e4bcd67fefca	uuid:5f036b07-c7a6-4706-a798-e4bcd67fefca	2173	Tom	1	1			collect:4ommCYumgKVZEpZZ	0	[encrypted:AYImkVjZ]
2022-07-23T06:51:38.319Z	187	0	30	5	2017	1	1		0	0	1	2	1	1	2							1					0	uuid:a3a3efb6-1afc-4032-9d6b-e9aa4879b9b5	uuid:a3a3efb6-1afc-4032-9d6b-e9aa4879b9b5	2173	Tom	1	1			collect:4ommCYumgKVZEpZZ	0	[encrypted:AYImkVjZ]
2022-07-23T06:51:07.719Z	186	0	45	5	2017	1	1		0	0	2	2	0	0	2							1					0	uuid:38f917ea-c3a8-45d9-b03c-b1120b383893	uuid:38f917ea-c3a8-45d9-b03c-b1120b383893	2173	Tom	1	1			collect:4ommCYumgKVZEpZZ	0	[encrypted:AYImkVjZ]
2022-07-23T06:50:37.588Z	185	0	16	4	2017	0	1	6	0	0	2	2	0	0	2							1					0	uuid:3ded6ba0-914d-435d-b059-bfe430456334	uuid:3ded6ba0-914d-435d-b059-bfe430456334	2173	Tom	1	1			collect:4ommCYumgKVZEpZZ	0	[encrypted:AYImkVjZ]
2022-07-23T06:50:08.141Z	184	0	57	5	2017		1		0	0	1	2	1	1	2						0	1					0	uuid:3f9ded76-8b62-4d50-91ea-f83ff6ef9e6f	uuid:3f9ded76-8b62-4d50-91ea-f83ff6ef9e6f	2173	Tom	1	1			collect:4ommCYumgKVZEpZZ	0	[encrypted:AYImkVjZ]
2022-07-23T06:49:34.380Z	183	0	60	4	2017		1		0	0	2	2	1	1	2							1					0	uuid:379360ae-b55a-413c-8c79-1cc46fcd7cf8	uuid:379360ae-b55a-413c-8c79-1cc46fcd7cf8	2173	Tom	1	1			collect:4ommCYumgKVZEpZZ	0	[encrypted:AYImkVjZ]
2022-07-23T06:49:05.791Z	182	0	19	4	2017		1		0	0	0	2	1	0	2							1					0	uuid:189f068b-3a42-4366-879d-24cf0f1d05d0	uuid:189f068b-3a42-4366-879d-24cf0f1d05d0	2173	Tom	1	1			collect:4ommCYumgKVZEpZZ	0	[encrypted:AYImkVjZ]
2022-07-23T06:48:29.114Z	181	1	25	5	2017		1		0	0	1	1	1	1	1							1					0	uuid:2aa90528-4cde-4a98-a5ec-fc5132405bcd	uuid:2aa90528-4cde-4a98-a5ec-fc5132405bcd	2173	Tom	1	1			collect:4ommCYumgKVZEpZZ	0	[encrypted:AYImkVjZ]
2022-07-23T06:47:58.602Z	180	0	72	5	2017	1	1		0	0	1	1	1	1	1							1					0	uuid:2d072e26-28d4-4c11-832d-86d858702907	uuid:2d072e26-28d4-4c11-832d-86d858702907	2173	Tom	1	1			collect:4ommCYumgKVZEpZZ	0	[encrypted:AYImkVjZ]
2022-07-23T06:47:25.171Z	179	0	39	5	2017	0	1	3	0	0	1	0	1	1	1							1		0			0	uuid:6e353d24-cbfd-49be-8dae-1bcf970db9a0	uuid:6e353d24-cbfd-49be-8dae-1bcf970db9a0	2173	Tom	1	1			collect:4ommCYumgKVZEpZZ	0	[encrypted:AYImkVjZ]
2022-07-23T06:46:46.419Z	178	0	20	5	2017	0	1	4	0	0	0	0	0	0	1							1					0	uuid:debf3087-2932-4e92-8045-587e47cc00a1	uuid:debf3087-2932-4e92-8045-587e47cc00a1	2173	Tom	1	1			collect:4ommCYumgKVZEpZZ	0	[encrypted:AYImkVjZ]
2022-07-23T06:37:47.698Z	177	0	68	5	2017	1	1		0	0	0	0	1	1	1							1					0	uuid:29e5e3a0-89c2-4304-9c3a-ab24896c6e75	uuid:29e5e3a0-89c2-4304-9c3a-ab24896c6e75	2173	Tom	1	1			collect:4ommCYumgKVZEpZZ	0	[encrypted:AYImkVjZ]
2022-07-23T06:36:48.535Z	176	1	28	5	2017	0	1	5	0	0	1	1	1	1	1							1					0	uuid:f829f0e5-9fb3-4c85-940b-86440d2cc9c2	uuid:f829f0e5-9fb3-4c85-940b-86440d2cc9c2	2173	Tom	1	1			collect:4ommCYumgKVZEpZZ	0	[encrypted:AYImkVjZ]
2022-07-23T06:35:14.534Z	175	1	18	4	2017	0	1	6	0	0	0	0	1	1								1					0	uuid:ff5838a3-3507-4a1a-9bdf-28da771a7bbe	uuid:ff5838a3-3507-4a1a-9bdf-28da771a7bbe	2173	Tom	1	1			collect:4ommCYumgKVZEpZZ	0	[encrypted:AYImkVjZ]
2022-07-23T06:34:38.995Z	174	0	60	10	2017	0	1	3	0	0	1	1	1	1	1							1					0	uuid:bcf3ed05-b6dc-47c2-b2d9-5bee65cede71	uuid:bcf3ed05-b6dc-47c2-b2d9-5bee65cede71	2173	Tom	1	1			collect:4ommCYumgKVZEpZZ	0	[encrypted:AYImkVjZ]
2022-07-23T06:34:08.396Z	173	0	28	5	2017	1	1		0	0	2	2	2	2	2							1					0	uuid:4c9dd577-d417-4636-b59d-3488f98f0b52	uuid:4c9dd577-d417-4636-b59d-3488f98f0b52	2173	Tom	1	1			collect:4ommCYumgKVZEpZZ	0	[encrypted:AYImkVjZ]
2022-07-23T06:33:42.542Z	172	1	60	4	2017	1	1		0	0	1	1	1	1	1							1					0	uuid:d706687a-d11f-428a-9f51-7ec6d6336f61	uuid:d706687a-d11f-428a-9f51-7ec6d6336f61	2173	Tom	1	1			collect:4ommCYumgKVZEpZZ	0	[encrypted:AYImkVjZ]
2022-07-23T06:33:10.537Z	171	1	25	5	2017	1	1		0	0	2	1	1	1	2							1					0	uuid:c14b1da5-854c-4bee-ab43-7713f11f3294	uuid:c14b1da5-854c-4bee-ab43-7713f11f3294	2173	Tom	1	1			collect:4ommCYumgKVZEpZZ	0	[encrypted:AYImkVjZ]
2022-07-23T06:32:36.416Z	170	1	14	5	2017	0	1	5	0	0	1	1	1	1	1							1					0	uuid:b3534927-289e-4c4f-94ce-d36489e2f461	uuid:b3534927-289e-4c4f-94ce-d36489e2f461	2173	Tom	1	1			collect:4ommCYumgKVZEpZZ	0	[encrypted:AYImkVjZ]
2022-07-23T06:31:23.050Z	169	0	12	5	2017	1	1		0	0	0	0	1	1	1							1					0	uuid:bc52cf63-f197-460b-8098-8b105acfe4c4	uuid:bc52cf63-f197-460b-8098-8b105acfe4c4	2173	Tom	1	1			collect:4ommCYumgKVZEpZZ	0	[encrypted:AYImkVjZ]
2022-07-23T06:29:13.613Z	168	1	48	5	2017	1	0		0	0	0	1	1	1	1							1					0	uuid:01bb9a55-7ba9-40fc-a93c-f68af332541c	uuid:01bb9a55-7ba9-40fc-a93c-f68af332541c	2173	Tom	1	1			collect:4ommCYumgKVZEpZZ	0	[encrypted:AYImkVjZ]
2022-07-23T06:28:41.692Z	167	1	70	5	2017	0	1	4	0	0	0	1	1	1	1							1					0	uuid:9629269a-a0e7-4a1e-aa5a-190b7d965e23	uuid:9629269a-a0e7-4a1e-aa5a-190b7d965e23	2173	Tom	1	1			collect:4ommCYumgKVZEpZZ	0	[encrypted:AYImkVjZ]
2022-07-23T06:28:06.730Z	166	0	60	5	2017	0	1	2	0	0	0	0	1	1	1							1					0	uuid:cc7fb3cf-7cba-4120-9d78-e712cd999bd3	uuid:cc7fb3cf-7cba-4120-9d78-e712cd999bd3	2173	Tom	1	1			collect:4ommCYumgKVZEpZZ	0	[encrypted:AYImkVjZ]
2022-07-23T06:27:32.082Z	165	0	32	4	2017	1	1		0	0	0	2	0	1	2							1					0	uuid:1bd2aa99-04b7-4e12-85ac-da78ddb925e4	uuid:1bd2aa99-04b7-4e12-85ac-da78ddb925e4	2173	Tom	1	1			collect:4ommCYumgKVZEpZZ	0	[encrypted:AYImkVjZ]
2022-07-23T06:27:03.464Z	164	1	36	10	2017	1	1		1	1	2	2	1	1	2							1					0	uuid:6ab1981b-a39a-48d0-9d2a-5895a2ec710e	uuid:6ab1981b-a39a-48d0-9d2a-5895a2ec710e	2173	Tom	1	1			collect:4ommCYumgKVZEpZZ	0	[encrypted:AYImkVjZ]
2022-07-23T06:26:33.038Z	163	1	66	4	2017	0	1	4	0	0	2	0	1	1	2							1					0	uuid:db665aa3-8a42-4449-9408-c78c0235e991	uuid:db665aa3-8a42-4449-9408-c78c0235e991	2173	Tom	1	1			collect:4ommCYumgKVZEpZZ	0	[encrypted:AYImkVjZ]
2022-07-23T06:26:00.893Z	162	0	45	10	2017	1	1		0	0	1	1	1		1							1					0	uuid:76a7ad55-c937-4dfb-a608-c5a2116fa6b2	uuid:76a7ad55-c937-4dfb-a608-c5a2116fa6b2	2173	Tom	1	1			collect:4ommCYumgKVZEpZZ	0	[encrypted:AYImkVjZ]
2022-07-23T06:25:27.972Z	161	1	21	5	2017	1	1		0	0	1	1	1	1	1							1					0	uuid:10d3fbc4-146c-49e5-a22e-2ef0a642f7b1	uuid:10d3fbc4-146c-49e5-a22e-2ef0a642f7b1	2173	Tom	1	1			collect:4ommCYumgKVZEpZZ	0	[encrypted:AYImkVjZ]
2022-07-23T06:25:02.500Z	160	0	25	5	2017	1	1		0	0	1	1	1	1	1							1					0	uuid:4cf9f6e5-6081-4920-ae85-3c0405c5d618	uuid:4cf9f6e5-6081-4920-ae85-3c0405c5d618	2173	Tom	1	1			collect:4ommCYumgKVZEpZZ	0	[encrypted:AYImkVjZ]
2022-07-23T06:24:33.738Z	159	1	37	5	2017	1	1		0	0	1	1	1	1	1							1					0	uuid:ec74add6-04cb-4a48-9b15-6b11260dfceb	uuid:ec74add6-04cb-4a48-9b15-6b11260dfceb	2173	Tom	1	1			collect:4ommCYumgKVZEpZZ	0	[encrypted:AYImkVjZ]
2022-07-23T06:24:06.098Z	158	0	70	5	2017	1	1		0	0	1	1	1	1	1							1					0	uuid:78203932-8f74-4778-89f0-b30552065026	uuid:78203932-8f74-4778-89f0-b30552065026	2173	Tom	1	1			collect:4ommCYumgKVZEpZZ	0	[encrypted:AYImkVjZ]
2022-07-23T06:23:37.989Z	157	0	20	1	2017	0	1	4	0	0	0	0	0	0	0							1					0	uuid:82f8f755-6b82-477f-ac18-5c25eee00a17	uuid:82f8f755-6b82-477f-ac18-5c25eee00a17	2173	Tom	1	1			collect:4ommCYumgKVZEpZZ	0	[encrypted:AYImkVjZ]
2022-07-23T06:23:00.594Z	156	1	45	5	2017	1	1		0	0	2	2	1	1	2							1					0	uuid:875fd4f7-294b-45ef-913c-3dda16a4b43e	uuid:875fd4f7-294b-45ef-913c-3dda16a4b43e	2173	Tom	1	1			collect:4ommCYumgKVZEpZZ	0	[encrypted:AYImkVjZ]
2022-07-23T06:22:23.274Z	155	1	54	10	2017	0	1	3	0	0	0	0	0	0	0							1					0	uuid:05ddfb4e-a0b5-428c-8313-8b134751ddf2	uuid:05ddfb4e-a0b5-428c-8313-8b134751ddf2	2173	Tom	1	1			collect:4ommCYumgKVZEpZZ	0	[encrypted:AYImkVjZ]
2022-07-23T06:05:12.666Z	124	0	25	4	2016	1	1		0	0	0	0	1	1	1							1					0	uuid:d7bef9f0-b37d-40e4-b5ff-cd0961ef7937	uuid:d7bef9f0-b37d-40e4-b5ff-cd0961ef7937	2173	Tom	1	1			collect:4ommCYumgKVZEpZZ	0	[encrypted:AYImkVjZ]
2022-07-23T06:04:42.903Z	123	0	22	4	2016	1	0		0	0	1	2	1	1	2							1					0	uuid:a5c94513-1582-4aa2-b169-5e3150534dab	uuid:a5c94513-1582-4aa2-b169-5e3150534dab	2173	Tom	1	1			collect:4ommCYumgKVZEpZZ	0	[encrypted:AYImkVjZ]
2022-07-23T06:04:16.418Z	122	0	20	10	2016	1	1		0	0	0	2	0	0	2							1					0	uuid:8cff5511-d401-46c8-a764-d566e2ff6753	uuid:8cff5511-d401-46c8-a764-d566e2ff6753	2173	Tom	1	1			collect:4ommCYumgKVZEpZZ	0	[encrypted:AYImkVjZ]
2022-07-23T06:03:47.232Z	121	1	25	5	2016	0	1	4	0	0	0	0	0	0	0							1					0	uuid:489e073e-7470-4f8b-9d04-d7e656d95d0b	uuid:489e073e-7470-4f8b-9d04-d7e656d95d0b	2173	Tom	1	1			collect:4ommCYumgKVZEpZZ	0	[encrypted:AYImkVjZ]
2022-07-23T06:03:15.492Z	120	0	30	5	2016	0	1	1	0	0	0	0	0	0	0							1		0			0	uuid:3269a66a-89ce-4de7-8bfe-e809b3ecb6b7	uuid:3269a66a-89ce-4de7-8bfe-e809b3ecb6b7	2173	Tom	1	1			collect:4ommCYumgKVZEpZZ	0	[encrypted:AYImkVjZ]
2022-07-23T06:01:40.700Z	117	0	65	4	2016	1	1		0	0	0	0	1	2	2							1					0	uuid:2c3398bb-ba29-4f51-9d03-723a5bd93d5b	uuid:2c3398bb-ba29-4f51-9d03-723a5bd93d5b	2173	Tom	1	1			collect:4ommCYumgKVZEpZZ	0	[encrypted:AYImkVjZ]
2022-07-23T06:01:02.834Z	116	1	55	5	2016	0	1	4	0	0	0	0	0	0	0							1					0	uuid:cff12a94-2edc-4428-9166-3e39e54a9726	uuid:cff12a94-2edc-4428-9166-3e39e54a9726	2173	Tom	1	1			collect:4ommCYumgKVZEpZZ	0	[encrypted:AYImkVjZ]
2022-07-23T06:00:34.437Z	115	1	60	5	2016	1	1		0	0	0	0	0	0	0							1					0	uuid:9351b950-e529-443c-b1cc-77234d2877ff	uuid:9351b950-e529-443c-b1cc-77234d2877ff	2173	Tom	1	1			collect:4ommCYumgKVZEpZZ	0	[encrypted:AYImkVjZ]
2022-07-23T06:00:05.155Z	114	0	29	5	2016	0	1	3	0	0	0	0	0	0	0							1					0	uuid:6c470dc0-ccd8-438d-97db-a8f69d1150b4	uuid:6c470dc0-ccd8-438d-97db-a8f69d1150b4	2173	Tom	1	1			collect:4ommCYumgKVZEpZZ	0	[encrypted:AYImkVjZ]
2022-07-23T05:59:31.123Z	113	0	33	10	2016	1	1		0	0	1	1	1	1	1							1					0	uuid:5bb5330d-433c-4482-b523-f8055f2e46a2	uuid:5bb5330d-433c-4482-b523-f8055f2e46a2	2173	Tom	1	1			collect:4ommCYumgKVZEpZZ	0	[encrypted:AYImkVjZ]
2022-07-23T05:59:01.844Z	112	0	73	4	2016	1	1		0	0	2	1	0	0	2							1					0	uuid:e963c079-ef91-4222-817f-cd60e29c9a4c	uuid:e963c079-ef91-4222-817f-cd60e29c9a4c	2173	Tom	1	1			collect:4ommCYumgKVZEpZZ	0	[encrypted:AYImkVjZ]
2022-07-23T05:56:49.293Z	108	0	60	10	2016	1	1		0	0	1	1	1	1	1							1					0	uuid:19dcf07a-c0aa-4bc0-920c-0be395e1063f	uuid:19dcf07a-c0aa-4bc0-920c-0be395e1063f	2173	Tom	1	1			collect:4ommCYumgKVZEpZZ	0	[encrypted:AYImkVjZ]
2022-07-23T05:56:20.377Z	107	1	48	5	2016	1	0		0	0	2	1	1	1	2							1					0	uuid:15b5b22f-6223-452a-b5cc-5af4cb595042	uuid:15b5b22f-6223-452a-b5cc-5af4cb595042	2173	Tom	1	1			collect:4ommCYumgKVZEpZZ	0	[encrypted:AYImkVjZ]
2022-07-23T05:55:51.997Z	106	0	41	4	2016	0	1	2	0	0	2	2	2	2	2							1					0	uuid:9c0793c1-4b9c-4ce2-ad29-810cd22cca0e	uuid:9c0793c1-4b9c-4ce2-ad29-810cd22cca0e	2173	Tom	1	1			collect:4ommCYumgKVZEpZZ	0	[encrypted:AYImkVjZ]
2022-07-23T05:55:15.955Z	105	0	55	4	2016	0	1	3	0	0	1	1	2	1	2							1					0	uuid:53e8c754-7072-4805-a8c1-066b6bc9ff61	uuid:53e8c754-7072-4805-a8c1-066b6bc9ff61	2173	Tom	1	1			collect:4ommCYumgKVZEpZZ	0	[encrypted:AYImkVjZ]
2022-07-23T05:54:38.622Z	104	0	55	4	2016	0	1	4	0	0	0	0	0	0	0							1					0	uuid:06d20071-018a-4ace-ace9-b7344ab4a180	uuid:06d20071-018a-4ace-ace9-b7344ab4a180	2173	Tom	1	1			collect:4ommCYumgKVZEpZZ	0	[encrypted:AYImkVjZ]
2022-07-23T05:54:02.014Z	103	0	32	10	2016	1	1		0	0	0	0	0	1	1							1					0	uuid:cc8bb657-f90c-46a4-9c55-1411d772d272	uuid:cc8bb657-f90c-46a4-9c55-1411d772d272	2173	Tom	1	1			collect:4ommCYumgKVZEpZZ	0	[encrypted:AYImkVjZ]
2022-07-23T05:53:32.112Z	102	0	20	5	2016	1	0		0	0	1	0	1	0	1							1					0	uuid:7f9a78f1-9da1-4204-ab94-83b2a655571c	uuid:7f9a78f1-9da1-4204-ab94-83b2a655571c	2173	Tom	1	1			collect:4ommCYumgKVZEpZZ	0	[encrypted:AYImkVjZ]
2022-07-23T05:53:01.307Z	101	0	30	5	2016	0	1	2	0	0	1	0	1	1	1							1					0	uuid:c76e3b5f-279b-4263-88f2-1e9ebfb621fa	uuid:c76e3b5f-279b-4263-88f2-1e9ebfb621fa	2173	Tom	1	1			collect:4ommCYumgKVZEpZZ	0	[encrypted:AYImkVjZ]
2022-07-23T05:52:08.259Z	100	1	60	5	2016	1	1		0	0	1	2	1	1	2							1					0	uuid:d093c899-0989-4f27-8c9d-5a13f4acb812	uuid:d093c899-0989-4f27-8c9d-5a13f4acb812	2173	Tom	1	1			collect:4ommCYumgKVZEpZZ	0	[encrypted:AYImkVjZ]
2022-07-23T05:51:05.846Z	98	0	50	10	2016	0	1	5	2	2	1	1	1	1	2							1					0	uuid:4b55d7fb-b267-4991-b408-3ea79f30c104	uuid:4b55d7fb-b267-4991-b408-3ea79f30c104	2173	Tom	1	1			collect:4ommCYumgKVZEpZZ	0	[encrypted:AYImkVjZ]
2022-07-23T05:50:28.862Z	97	1	35	4	2016	0	1	1	0	0	2	2	1	1	2							1					0	uuid:a6f45604-fe77-4248-8759-4fd8389c6d66	uuid:a6f45604-fe77-4248-8759-4fd8389c6d66	2173	Tom	1	1			collect:4ommCYumgKVZEpZZ	0	[encrypted:AYImkVjZ]
2022-07-23T05:49:51.423Z	96	0	39	4	2016	0	1	5	0	0	2	1	2	1	2							1					0	uuid:c57f470a-7969-4401-815b-966c19bd515d	uuid:c57f470a-7969-4401-815b-966c19bd515d	2173	Tom	1	1			collect:4ommCYumgKVZEpZZ	0	[encrypted:AYImkVjZ]
2022-07-23T05:48:39.576Z	94	1	28	8	2016	1	0		0	0	2	2	0	0	2							1					0	uuid:03706f8b-dace-47ec-bc6b-b5d2fca6a7cf	uuid:03706f8b-dace-47ec-bc6b-b5d2fca6a7cf	2173	Tom	1	1			collect:4ommCYumgKVZEpZZ	0	[encrypted:AYImkVjZ]
2022-07-23T05:48:04.060Z	93	0	22	4	2016	0	1	5	0	0	0	1	1	1	1							1					0	uuid:948683dc-1cbb-4cd1-9655-7bf8a1a3162d	uuid:948683dc-1cbb-4cd1-9655-7bf8a1a3162d	2173	Tom	1	1			collect:4ommCYumgKVZEpZZ	0	[encrypted:AYImkVjZ]
2022-07-23T05:46:45.320Z	91	0	30	5	2016	1	0	1	0	0	2	2	1	1	2							1					0	uuid:1363e1f8-ae64-489a-afe5-438e9dbc8e59	uuid:1363e1f8-ae64-489a-afe5-438e9dbc8e59	2173	Tom	1	1			collect:4ommCYumgKVZEpZZ	0	[encrypted:AYImkVjZ]
2022-07-23T05:45:40.483Z	89	0	57	5	2016	0	1	4	0	0	0	0	1	1	1							1					0	uuid:b15c07bd-7547-4454-a4fb-df749732ab5b	uuid:b15c07bd-7547-4454-a4fb-df749732ab5b	2173	Tom	1	1			collect:4ommCYumgKVZEpZZ	0	[encrypted:AYImkVjZ]
2022-07-23T05:44:58.259Z	88	0	55	5	2016	0	1	3	0	0	0	0	0	0	0							1					0	uuid:a5bab287-9714-4168-b236-032998fb922d	uuid:a5bab287-9714-4168-b236-032998fb922d	2173	Tom	1	1			collect:4ommCYumgKVZEpZZ	0	[encrypted:AYImkVjZ]
2022-07-23T05:44:20.389Z	87	0	38	4	2016	1	1		0	0	0	0	1	1	1							1					0	uuid:6da2e25e-35d0-4341-9f67-6db17ec01c7d	uuid:6da2e25e-35d0-4341-9f67-6db17ec01c7d	2173	Tom	1	1			collect:4ommCYumgKVZEpZZ	0	[encrypted:AYImkVjZ]
2022-07-23T05:43:51.509Z	86	0	60	4	2016	0	1	5	0	0	0	0	1	0	1							1					0	uuid:12d4e6eb-84b7-4bfe-a2ce-0ae2daf3effa	uuid:12d4e6eb-84b7-4bfe-a2ce-0ae2daf3effa	2173	Tom	1	1			collect:4ommCYumgKVZEpZZ	0	[encrypted:AYImkVjZ]
2022-07-23T05:42:02.086Z	83	0	56	4	2016	0	1	4	0	0	0	0	1	1	1							1					0	uuid:2b2689f2-822c-4801-855c-6aeb50b08340	uuid:2b2689f2-822c-4801-855c-6aeb50b08340	2173	Tom	1	1			collect:4ommCYumgKVZEpZZ	0	[encrypted:AYImkVjZ]
2022-07-23T05:39:53.684Z	81	1	55	5	2016	1	0		0	0	1	1	1	1	1							1					0	uuid:19cda235-6f5a-44e8-aa28-46866d736e14	uuid:19cda235-6f5a-44e8-aa28-46866d736e14	2173	Tom	1	1			collect:4ommCYumgKVZEpZZ	0	[encrypted:AYImkVjZ]
2022-07-23T05:39:13.557Z	80	0	30	5	2016	1	0		0	0	0	0	0	0	0							1					0	uuid:fe5afe38-2584-4e0a-927e-23a6e6f83898	uuid:fe5afe38-2584-4e0a-927e-23a6e6f83898	2173	Tom	1	1			collect:4ommCYumgKVZEpZZ	0	[encrypted:AYImkVjZ]
2022-07-23T05:38:28.999Z	79	0	15	8	2016	1	0	1	0	0	1	1	1	1	1							1					0	uuid:74c12dd3-0f1b-42ec-9a77-ec0f16046cd9	uuid:74c12dd3-0f1b-42ec-9a77-ec0f16046cd9	2173	Tom	1	1			collect:4ommCYumgKVZEpZZ	0	[encrypted:AYImkVjZ]
2022-07-23T05:37:49.944Z	78	0	25	10	2016	0	1	5	0	0	1	1	0	0	1							1					0	uuid:5291a9bd-225e-484a-a7c1-3a2e225bc11d	uuid:5291a9bd-225e-484a-a7c1-3a2e225bc11d	2173	Tom	1	1			collect:4ommCYumgKVZEpZZ	0	[encrypted:AYImkVjZ]
2022-07-23T05:37:10.835Z	77	0	72	5	2016	1	1		0	0	0	0	1	1	1							1					0	uuid:efabd94e-f715-4e2f-9e4d-2e7d02b8f08e	uuid:efabd94e-f715-4e2f-9e4d-2e7d02b8f08e	2173	Tom	1	1			collect:4ommCYumgKVZEpZZ	0	[encrypted:AYImkVjZ]
2022-07-23T05:35:40.527Z	75	0	20	5	2016	0	1	5	0	0	0	0	0	0	0							1					0	uuid:9c659665-9537-4459-99b5-33f4a656365c	uuid:9c659665-9537-4459-99b5-33f4a656365c	2173	Tom	1	1			collect:4ommCYumgKVZEpZZ	0	[encrypted:AYImkVjZ]
2022-07-23T05:34:46.405Z	74	0	15	5	2016	0	1	6	0	0	2	2	0	0	2							1					0	uuid:bbdebb4c-d055-4d6a-a50f-0ce27f16f0ed	uuid:bbdebb4c-d055-4d6a-a50f-0ce27f16f0ed	2173	Tom	1	1			collect:4ommCYumgKVZEpZZ	0	[encrypted:AYImkVjZ]
2022-07-23T05:34:09.683Z	73	1	35		2016	1	1		0	0	0	0	0	0	0							1					0	uuid:60cc6306-781e-43e9-b55e-7cd08e1fdedd	uuid:60cc6306-781e-43e9-b55e-7cd08e1fdedd	2173	Tom	1	1			collect:4ommCYumgKVZEpZZ	0	[encrypted:AYImkVjZ]
2022-07-23T05:33:29.979Z	72	0	42	10	2016		0		0	0	1	1	2	2	2							1					0	uuid:378d7a80-747e-45ed-a5eb-c582a703646b	uuid:378d7a80-747e-45ed-a5eb-c582a703646b	2173	Tom	1	1			collect:4ommCYumgKVZEpZZ	0	[encrypted:AYImkVjZ]
2022-07-23T05:32:55.547Z	71	1	68	5	2016	1	0		0	0	0	0	0	0	0							1					0	uuid:7c6fd460-7785-4390-b750-7ad956f95a59	uuid:7c6fd460-7785-4390-b750-7ad956f95a59	2173	Tom	1	1			collect:4ommCYumgKVZEpZZ	0	[encrypted:AYImkVjZ]
2022-07-23T05:32:27.781Z	70	1	26	5	2016	1	0		0	0	0	0	1	1	1							1					0	uuid:7589c05a-f221-43f0-9b84-d05f8d61108b	uuid:7589c05a-f221-43f0-9b84-d05f8d61108b	2173	Tom	1	1			collect:4ommCYumgKVZEpZZ	0	[encrypted:AYImkVjZ]
2022-07-23T05:31:59.719Z	69	1	22	5	2016	1	0		0	0	0	2	0	0	2							1					0	uuid:dc09775a-18f5-4f23-8d69-87a33c13be60	uuid:dc09775a-18f5-4f23-8d69-87a33c13be60	2173	Tom	1	1			collect:4ommCYumgKVZEpZZ	0	[encrypted:AYImkVjZ]
2022-07-23T05:31:31.460Z	68	1	31	5	2016	1	0		0	0	0	2	1	0	2							1					0	uuid:4b5a7f21-52d5-41aa-9bdb-1cc61dec3c06	uuid:4b5a7f21-52d5-41aa-9bdb-1cc61dec3c06	2173	Tom	1	1			collect:4ommCYumgKVZEpZZ	0	[encrypted:AYImkVjZ]
2022-07-23T05:31:02.862Z	67	0	30	5	2016	1	1		0	0	0	0	0	1	1							1					0	uuid:e69904da-9774-4efe-92b4-c4e90bc760cb	uuid:e69904da-9774-4efe-92b4-c4e90bc760cb	2173	Tom	1	1			collect:4ommCYumgKVZEpZZ	0	[encrypted:AYImkVjZ]
2022-07-23T05:30:34.854Z	66	0	38	5	2016	0	1		0	0	0	0	1	1	1							1					0	uuid:216aee3c-bd67-4efa-bc1c-cdf67246fcd4	uuid:216aee3c-bd67-4efa-bc1c-cdf67246fcd4	2173	Tom	1	1			collect:4ommCYumgKVZEpZZ	0	[encrypted:AYImkVjZ]
2022-07-23T05:29:53.900Z	65	0	25	10	2016	1	1		0	0	1	1	1	1	1							1					0	uuid:34e14aed-bdf9-4681-bdfd-9694f294e49a	uuid:34e14aed-bdf9-4681-bdfd-9694f294e49a	2173	Tom	1	1			collect:4ommCYumgKVZEpZZ	0	[encrypted:AYImkVjZ]
2022-07-23T05:26:59.695Z	64	0	28	10	2016				0	0	1	1	1	1	1							1					0	uuid:0deef959-bba7-4257-ab54-2b09f00f44a4	uuid:0deef959-bba7-4257-ab54-2b09f00f44a4	2173	Tom	1	1			collect:4ommCYumgKVZEpZZ	0	[encrypted:AYImkVjZ]
2022-07-23T05:26:16.588Z	63	0	22	5	2016	1	1		2	2	2	0	1	1	2							1					0	uuid:7aec5037-d9df-412e-88ec-9ecf51436200	uuid:7aec5037-d9df-412e-88ec-9ecf51436200	2173	Tom	1	1			collect:4ommCYumgKVZEpZZ	0	[encrypted:AYImkVjZ]
2022-07-23T05:25:10.356Z	61	1	38	5	2016	1	0		0	0	2	2	0	0	2							1					0	uuid:641a5f8e-5111-4c90-967a-87ea6f88193a	uuid:641a5f8e-5111-4c90-967a-87ea6f88193a	2173	Tom	1	1			collect:4ommCYumgKVZEpZZ	0	[encrypted:AYImkVjZ]
2022-07-23T05:24:00.645Z	60	0	53	5	2016	0	1	2	0	0	0	0	2	2	2							1					0	uuid:45fbe3d3-67bb-4016-803b-b2793613ecc4	uuid:45fbe3d3-67bb-4016-803b-b2793613ecc4	2173	Tom	1	1			collect:4ommCYumgKVZEpZZ	0	[encrypted:AYImkVjZ]
2022-07-23T05:23:20.367Z	59	0	54	5	2016	0	1	3	0	0	2	1	1	1	2							1					0	uuid:56e88be8-cc44-47bf-a377-880b0a89b20a	uuid:56e88be8-cc44-47bf-a377-880b0a89b20a	2173	Tom	1	1			collect:4ommCYumgKVZEpZZ	0	[encrypted:AYImkVjZ]
2022-07-23T05:22:30.107Z	58	1	50	5	2016	1	1		0	0	0	0	1	0	1							1					0	uuid:22df0718-73cb-4e6c-b93f-66d1fcf788f6	uuid:22df0718-73cb-4e6c-b93f-66d1fcf788f6	2173	Tom	1	1			collect:4ommCYumgKVZEpZZ	0	[encrypted:AYImkVjZ]
2022-07-23T05:21:50.707Z	57	0	15	5	2016	0	1	6	0	0	0	0	0	0	0							1					0	uuid:81c84faf-4cfc-4cbb-9e26-731b5f683cb1	uuid:81c84faf-4cfc-4cbb-9e26-731b5f683cb1	2173	Tom	1	1			collect:4ommCYumgKVZEpZZ	0	[encrypted:AYImkVjZ]
2022-07-23T05:21:11.707Z	56	0	60	4	2016	1	1															1		0			0	uuid:f3fd7e2f-8911-4268-b41e-b5619d27be07	uuid:f3fd7e2f-8911-4268-b41e-b5619d27be07	2173	Tom	1	1			collect:4ommCYumgKVZEpZZ	0	[encrypted:AYImkVjZ]
2022-07-23T05:20:32.118Z	55	1	60	10	2016	1	1		0	0	2	0	1	0	2							1					0	uuid:23860539-ea89-4812-b3b1-a14bc7f469f8	uuid:23860539-ea89-4812-b3b1-a14bc7f469f8	2173	Tom	1	1			collect:4ommCYumgKVZEpZZ	0	[encrypted:AYImkVjZ]
2022-07-23T05:19:51.299Z	54	0	32	10	2016	1	0		0	0	2	2	1	1	2							1					0	uuid:7552364f-c15c-481a-8117-f23eccc151f8	uuid:7552364f-c15c-481a-8117-f23eccc151f8	2173	Tom	1	1			collect:4ommCYumgKVZEpZZ	0	[encrypted:AYImkVjZ]
2022-07-23T05:14:32.093Z	47	0	22	5	2016	1	0		0	0	0	0	2	0	2							1					0	uuid:0420d50b-14d5-46ae-8074-d320d5b427d5	uuid:0420d50b-14d5-46ae-8074-d320d5b427d5	2173	Tom	1	1			collect:4ommCYumgKVZEpZZ	0	[encrypted:AYImkVjZ]
2022-07-23T05:13:57.889Z	46	0	20	4	2016	1	1		0	0	0	0	0	0	0							1					0	uuid:5b79d88c-49cf-457d-abdf-fad1cc251698	uuid:5b79d88c-49cf-457d-abdf-fad1cc251698	2173	Tom	1	1			collect:4ommCYumgKVZEpZZ	0	[encrypted:AYImkVjZ]
2022-07-23T05:13:25.212Z	45	0	15	5	2016	0	1	6	0	0	0	0	1	1	1							1					0	uuid:c289fc12-51a5-4167-972c-fafff05ef804	uuid:c289fc12-51a5-4167-972c-fafff05ef804	2173	Tom	1	1			collect:4ommCYumgKVZEpZZ	0	[encrypted:AYImkVjZ]
2022-07-23T05:12:46.516Z	44	1	38	5	2016	1	0		0	0	1	1	0	1	1							1					0	uuid:d819c232-8a3e-4d13-8ae4-1e8707a6e0a5	uuid:d819c232-8a3e-4d13-8ae4-1e8707a6e0a5	2173	Tom	1	1			collect:4ommCYumgKVZEpZZ	0	[encrypted:AYImkVjZ]
2022-07-23T05:12:15.759Z	43	0	25	5	2016	1	1		0	0	0	0	0	0	0							1					0	uuid:bbf63ffe-87fd-43d6-808c-8b969381333c	uuid:bbf63ffe-87fd-43d6-808c-8b969381333c	2173	Tom	1	1			collect:4ommCYumgKVZEpZZ	0	[encrypted:AYImkVjZ]
2022-07-23T05:11:44.430Z	42	0	40	5	2016	1	0		0	0	0	0	1	1	1							1					0	uuid:e015b666-203e-4638-a1b4-e6124daec8db	uuid:e015b666-203e-4638-a1b4-e6124daec8db	2173	Tom	1	1			collect:4ommCYumgKVZEpZZ	0	[encrypted:AYImkVjZ]
2022-07-23T05:11:11.675Z	41	0	24	5	2016	0	1	4	0	0	2	2	2	2	2							1					0	uuid:747fb066-a7c4-44b7-b96f-95385f3f9a2a	uuid:747fb066-a7c4-44b7-b96f-95385f3f9a2a	2173	Tom	1	1			collect:4ommCYumgKVZEpZZ	0	[encrypted:AYImkVjZ]
2022-07-23T05:07:32.069Z	36	1	50	4	2016		1		0	0	2	2	1	1	2							1					0	uuid:dedb8f54-0501-47b1-b268-28a0f6fc3c33	uuid:dedb8f54-0501-47b1-b268-28a0f6fc3c33	2173	Tom	1	1			collect:4ommCYumgKVZEpZZ	0	[encrypted:AYImkVjZ]
2022-07-23T05:06:37.335Z	35	0	35	5	2016	1	1		0	0	2	2	1	1	2							1					0	uuid:f7623429-66da-48a9-9cf3-6db4471d9e8a	uuid:f7623429-66da-48a9-9cf3-6db4471d9e8a	2173	Tom	1	1			collect:4ommCYumgKVZEpZZ	0	[encrypted:AYImkVjZ]
2022-07-23T05:05:09.428Z	34	0	24	5	2016	0	1	5	0	0	2	0	0	2	2							1					0	uuid:3775474f-1931-4b9f-85ae-842b1333646a	uuid:3775474f-1931-4b9f-85ae-842b1333646a	2173	Tom	1	1			collect:4ommCYumgKVZEpZZ	0	[encrypted:AYImkVjZ]
2022-07-23T05:04:29.962Z	33	1	40	5	2016	0	1	5	1	1	0	0	1	1	1							1					0	uuid:b32266a0-6c68-4060-becd-55a4dca5c627	uuid:b32266a0-6c68-4060-becd-55a4dca5c627	2173	Tom	1	1			collect:4ommCYumgKVZEpZZ	0	[encrypted:AYImkVjZ]
2022-07-23T05:03:46.651Z	32	0	66	5	2016	0	1	6														1					0	uuid:a5cffa41-c91a-40c7-ae2a-b3a39476a59f	uuid:a5cffa41-c91a-40c7-ae2a-b3a39476a59f	2173	Tom	1	1			collect:4ommCYumgKVZEpZZ	0	[encrypted:AYImkVjZ]
2022-07-23T05:02:33.338Z	30	0	27	5	2016	0	1	5	0	0	2	2	2	0	2							1					0	uuid:bd6b1a9a-1836-4b71-8c0c-268f184be504	uuid:bd6b1a9a-1836-4b71-8c0c-268f184be504	2173	Tom	1	1			collect:4ommCYumgKVZEpZZ	0	[encrypted:AYImkVjZ]
2022-07-23T05:01:42.778Z	29	0	34	5	2016	0	1	5	0	0	0	0	1	1	1							1					0	uuid:76ee4e4a-bd5e-4a37-b7e6-8a391614c81f	uuid:76ee4e4a-bd5e-4a37-b7e6-8a391614c81f	2173	Tom	1	1			collect:4ommCYumgKVZEpZZ	0	[encrypted:AYImkVjZ]
2022-07-23T04:59:34.160Z	28	0	60	4	2016	1	0															1					0	uuid:eb7bb006-718a-470e-a5ef-b7162d10dbc4	uuid:eb7bb006-718a-470e-a5ef-b7162d10dbc4	2173	Tom	1	1			collect:4ommCYumgKVZEpZZ	0	[encrypted:AYImkVjZ]
2022-07-23T04:58:33.287Z	27	0	55	4	2016	0	1	3														1					0	uuid:c74d6df0-afbb-4fcd-a4ed-def43a702641	uuid:c74d6df0-afbb-4fcd-a4ed-def43a702641	2173	Tom	1	1			collect:4ommCYumgKVZEpZZ	0	[encrypted:AYImkVjZ]
2022-07-23T04:57:47.290Z	26	0	62	4	2016	1	1															1					0	uuid:46b3cbc8-53cc-42d6-b6c5-2c3cbb19ee56	uuid:46b3cbc8-53cc-42d6-b6c5-2c3cbb19ee56	2173	Tom	1	1			collect:4ommCYumgKVZEpZZ	0	[encrypted:AYImkVjZ]
2022-07-23T04:54:00.894Z	25	0	38	5	2016																	1					0	uuid:13db4f0f-7a49-4b8b-bf79-da37e71a060b	uuid:13db4f0f-7a49-4b8b-bf79-da37e71a060b	2173	Tom	1	1			collect:4ommCYumgKVZEpZZ	0	[encrypted:AYImkVjZ]
2022-07-23T04:53:16.769Z	24	0	40	5	2016		1		2	2	2	2	1	1	2							1					0	uuid:d3ba2290-2260-4a84-814b-346b3be33176	uuid:d3ba2290-2260-4a84-814b-346b3be33176	2173	Tom	1	1			collect:4ommCYumgKVZEpZZ	0	[encrypted:AYImkVjZ]
2022-07-23T04:52:23.089Z	23	1	22	5	2016	1	0		2	2	2	2	2	2	2							1					0	uuid:127c0feb-3d45-41ae-95e1-000ea512aa75	uuid:127c0feb-3d45-41ae-95e1-000ea512aa75	2173	Tom	1	1			collect:4ommCYumgKVZEpZZ	0	[encrypted:AYImkVjZ]
2022-07-23T04:51:42.594Z	22	0	14	5	2016	1	1		0	0	2	2	2	0	2							1					0	uuid:056f5be1-b950-4c77-a54e-a2b929be6c20	uuid:056f5be1-b950-4c77-a54e-a2b929be6c20	2173	Tom	1	1			collect:4ommCYumgKVZEpZZ	0	[encrypted:AYImkVjZ]
2022-07-23T04:47:48.622Z	21	1	50	5	2016	1	1		2	2	2	2	1	1	2							1					0	uuid:22da022d-088c-40f5-b274-f4be087de174	uuid:22da022d-088c-40f5-b274-f4be087de174	2173	Tom	1	1			collect:4ommCYumgKVZEpZZ	0	[encrypted:AYImkVjZ]
2022-07-23T04:45:42.805Z	20	1	36	5	2016	0	1	6	0	0	0	0	0	0	0							1					0	uuid:c4f00c4b-8a01-4c6f-ac0d-fea25965a77e	uuid:c4f00c4b-8a01-4c6f-ac0d-fea25965a77e	2173	Tom	1	1			collect:4ommCYumgKVZEpZZ	0	[encrypted:AYImkVjZ]
2022-07-23T04:45:00.942Z	19	0	27	5	2016	0	1	6	0	0	1	1	1	1	1							1					0	uuid:a17b5f97-ef61-460f-b227-141aea8bc06f	uuid:a17b5f97-ef61-460f-b227-141aea8bc06f	2173	Tom	1	1			collect:4ommCYumgKVZEpZZ	0	[encrypted:AYImkVjZ]
2022-07-23T04:43:51.327Z	18	0	27	4	2016	0	1	5	0	0	0	0	0	0	0							1					0	uuid:95b0a2ab-462e-47d5-99c9-a0e604469191	uuid:95b0a2ab-462e-47d5-99c9-a0e604469191	2173	Tom	1	1			collect:4ommCYumgKVZEpZZ	0	[encrypted:AYImkVjZ]
2022-07-23T04:43:12.788Z	17	0	62	5	2016	0	1	3	0	0	1	1	1	1	1							1					0	uuid:f89b1e8f-1ee4-432a-83f3-f8a2a25cde09	uuid:f89b1e8f-1ee4-432a-83f3-f8a2a25cde09	2173	Tom	1	1			collect:4ommCYumgKVZEpZZ	0	[encrypted:AYImkVjZ]
2022-07-23T04:42:25.525Z	16	1	65	5	2016	1	1		0	0	0	0	1	1	1							1					0	uuid:6fc1577c-cbee-4d8f-8db5-bbbe0da38bf6	uuid:6fc1577c-cbee-4d8f-8db5-bbbe0da38bf6	2173	Tom	1	1			collect:4ommCYumgKVZEpZZ	0	[encrypted:AYImkVjZ]
2022-07-23T04:40:19.860Z	14	1	48	4	2016	1	1		0	0	1	1	1	1	1							1					0	uuid:d255fad2-0775-4e40-b5ec-09a0bac576d5	uuid:d255fad2-0775-4e40-b5ec-09a0bac576d5	2173	Tom	1	1			collect:4ommCYumgKVZEpZZ	0	[encrypted:AYImkVjZ]
2022-07-23T04:39:42.962Z	13	0	26	5	2016	1	1		0	0	1	1	0	1	1							1					0	uuid:33a1c6e8-3117-4b69-be6b-bef114b7c24b	uuid:33a1c6e8-3117-4b69-be6b-bef114b7c24b	2173	Tom	1	1			collect:4ommCYumgKVZEpZZ	0	[encrypted:AYImkVjZ]
2022-07-23T04:39:05.461Z	12	0	92	5	2016	1	0		2	1	2	2	2	2	2							1					0	uuid:5ba73432-662f-4002-aec0-32ff3e6d9de4	uuid:5ba73432-662f-4002-aec0-32ff3e6d9de4	2173	Tom	1	1			collect:4ommCYumgKVZEpZZ	0	[encrypted:AYImkVjZ]
2022-07-23T04:38:05.627Z	11	0	29	4	2016	1	1	4	2	2	2	2	1	1	2							1					0	uuid:451aa2c3-0758-4c78-b079-10901fd9bd29	uuid:451aa2c3-0758-4c78-b079-10901fd9bd29	2173	Tom	1	1			collect:4ommCYumgKVZEpZZ	0	[encrypted:AYImkVjZ]
2022-07-23T04:37:20.751Z	10	1	15	5	2016	1	1		0	0	1	1	0	1	1							1					0	uuid:33b7fe9d-5f92-4756-8bb0-e50b8407828d	uuid:33b7fe9d-5f92-4756-8bb0-e50b8407828d	2173	Tom	1	1			collect:4ommCYumgKVZEpZZ	0	[encrypted:AYImkVjZ]
2022-07-23T04:36:49.895Z	9	0	50	5	2016	1	1		0	0	0	0	0	1	1							1					0	uuid:1fcbc1c2-2383-47fe-8921-84600d074401	uuid:1fcbc1c2-2383-47fe-8921-84600d074401	2173	Tom	1	1			collect:4ommCYumgKVZEpZZ	0	[encrypted:AYImkVjZ]
2022-07-23T04:36:06.256Z	8	0	55	4	2016	1	0		2	0	1	0	2	1	2							1					0	uuid:5506db12-42b0-4bdc-8811-659a632250c2	uuid:5506db12-42b0-4bdc-8811-659a632250c2	2173	Tom	1	1			collect:4ommCYumgKVZEpZZ	0	[encrypted:AYImkVjZ]
2022-07-23T04:35:13.260Z	7	1	14	10	2016	1	1		0	0	0	0	0	0	0							1					0	uuid:3a50909e-cef4-475d-b1f7-a0e5b1147abb	uuid:3a50909e-cef4-475d-b1f7-a0e5b1147abb	2173	Tom	1	1			collect:4ommCYumgKVZEpZZ	0	[encrypted:AYImkVjZ]
2022-07-23T04:34:25.932Z	6	0	23	5	2016	0	1	4	0	0	0	0	0	0	0							1					0	uuid:5184422d-3298-49b8-add9-c8c2f9a46adb	uuid:5184422d-3298-49b8-add9-c8c2f9a46adb	2173	Tom	1	1			collect:4ommCYumgKVZEpZZ	0	[encrypted:AYImkVjZ]
2022-07-23T04:33:15.122Z	5	1	46	4	2016	1	1		0	0	0	0	0	0	0							1					0	uuid:b9ec152b-75c5-4002-bd57-b3a5eca13a59	uuid:b9ec152b-75c5-4002-bd57-b3a5eca13a59	2173	Tom	1	1			collect:4ommCYumgKVZEpZZ	0	[encrypted:AYImkVjZ]
2022-07-23T04:31:48.916Z	3	0	10	5	2016	0	1	6	0	0	0	0	0	0	0							1		0			0	uuid:f962228d-5d45-41e7-9504-910f873b92ed	uuid:f962228d-5d45-41e7-9504-910f873b92ed	2173	Tom	1	1			collect:4ommCYumgKVZEpZZ	0	[encrypted:AYImkVjZ]
2022-07-23T04:30:32.902Z	2	0	35	5	2016	0	1	4	0	0	0	0	0	0	0							1					0	uuid:fdd9c129-22fe-4036-ab30-749b5dfabd5a	uuid:fdd9c129-22fe-4036-ab30-749b5dfabd5a	2173	Tom	1	1			collect:4ommCYumgKVZEpZZ	0	[encrypted:AYImkVjZ]
2022-07-23T04:29:40.035Z	1	0	26	5	2016	0	1	6	2	1	1	1	2	2	2							1					0	uuid:b6a420fb-e49f-4c0f-9e21-e0f969230f2f	uuid:b6a420fb-e49f-4c0f-9e21-e0f969230f2f	2173	Tom	1	1			collect:4ommCYumgKVZEpZZ	0	[encrypted:AYImkVjZ]
